# Supplementary material for: Origin and Dispersal History of Two Colonial Ascidian Clades in the Botryllus schlosseri Species Complex
Source: PLoS One. 2017 Jan 20;12(1):e0169944. doi: 10.1371/journal.pone.0169944 (PMC5249052; doi:10.1371/journal.pone.0169944)
Supplement: S1 Table — (XLSX) [file pone.0169944.s001.xlsx]

## Sheet: Clade A
Supporting Information Table 1: Abbreviations and geographic coordinates of Clade A populations, number of individuals per population,
and sources of sequences used in this study.
Population	Abbreviation	Latitude	Longitude	Number of Individuals	Original location of sequences
Alicante, Spain	ALI	38:20:46N	0:29:26W	28	Bock et al. 2012
Arenys de Mar, Spain	ADM	41:34:47N	2:33:03E	36	Bock et al. 2012
Ares, Spain	AR	43:25:40N	8:14:38W	10	This study
Bagaduce River, Penobscot Bay, ME, USA	BR	44:22:37N	68:48:57W	10	Yund et al. 2015
Blanes, Spain	BLA	41:41:32N	2:46:59E	24,1,9	Bock et al. 2012, Lopez-Legentil et al. 2006, This study
Bodega Bay, CA, USA	BBY	38:19:60N	123:02:53W	36	Bock et al. 2012
Breskens, Netherlands	NET	51:23:40N	3:33:21E	7	Yund et al. 2015
Brest, France	BRE	48:23:25N	4:29:10W	3,12	Bock et al. 2012, This study
Brinnon, WA, USA	BRN	47:40:45N	122:53:54W	11	Bock et al. 2012
Brixham, England	BRI	50:23:43N	3:30:50W	7	Bock et al. 2012
Burela, Spain	BU	43:39:37N	7:21:40W	18	This study
Cadaqués, Spain	CDQ	42:17:36N	3:15:48E	23	Lopez-Legentil et al. 2006
Canet-en-Roussillon, France	CER	42:42:30N	3:00:36E	36,8	Bock et al. 2012, Lopez-Legentil et al. 2006
Carlisle Island, Damariscotta River, ME, USA	CI	43:55:13N	69:34:35W	10	Yund et al. 2015
Concarneau, France	CU	47:52:22N	3:55:15W	14	This study
Cubelles, Spain	CUB	41:12:49N	1:39:41E	14	Lopez-Legentil et al. 2006
Deep Bay, BC, Canada	DPB	49:27:11N	124:42:39W	9	Bock et al. 2012
Digby, NS, Canada	DGB	44:37:18N	65:45:27W	6	Bock et al. 2012
Estaque, France	ETQ	43:21:42N	5:19:01E	1,11	Bock et al. 2012, Lejeusne et al. 2011
Estartit, Spain	EST	42:03:04N	3:11:26E	16,2	Lopez-Legentil et al. 2006, This study
Falmouth Harbor, England	FAL	50:09:09N	5:03:59W	18	Bock et al. 2012
Falmouth Harbor, England	FAL2	50:09:09N	5:03:59W	1	Yund et al. 2015
Falmouth Harbor, England	FAL3	50:09:49N	5:04:56W	39	This study
Falmouth, MA, USA	FLM	41:33:12N	70:36:31W	11	This study
Ferrol, Spain	FE	43:29:23N	8:13:10W	15	This study
Fornelos, Spain	FOR	43:26:59N	8:18:37W	10	Lopez-Legentil et al. 2006
French Creek, BC, Canada	FRC	49:20:29N	124:21:18W	23	Bock et al. 2012
Gijon, Spain	GI	43:31:56N	5:39:40W	6	This study
Glidden Ledge, Damariscotta River, ME, USA	GL	44:03:05N	69:30:41W	10	Yund et al. 2015
Gosport, England	GSM	50:47:42N	1:07:03W	1	This study
Graña, Spain	GRA	43:28:54N	8:15:36W	25	Lopez-Legentil et al. 2006
Hamble Point, England	HPM	50:51:21N	1:19:01W	21	This study
Helgoland, Germany	HEL	54:10:49N	7:53:20E	19	Bock et al. 2012
Ingomar, NS, Canada	IGM	43:33:49N	65:21:31W	8	Bock et al. 2012
La Rochelle, France	LAR	46:09:37N	1:09:04W	18	Lopez-Legentil et al. 2006
Ladysmith, BC, Canada	LSM	48:59:43N	123:48:58W	15	Bock et al. 2012
L'Escala, Spain	ES	42:06:34N	3:08:34E	1	This study
Llastres, Spain	LA	43:30:50N	5:16:14W	10	This study
Little Narrows, NS, Canada	P4	45:59:32N	60:58:59W	63	Lacoursiere-Roussel et al. 2012
Louisbourg, NS, Canada	LSB	45:55:20N	59:58:17W	2	Bock et al. 2012
Mahone Bay, NS, Canada	M3	44:26:57N	64:22:56W	34	Lacoursiere-Roussel et al. 2012
Monterey, CA, USA	MR	36:36:01N	121:53:41W	5	This study
Mt. Hope Bay, RI, USA	MHB	41:40:30N	71:12:37W	10	Yund et al. 2015
Muscongus Bay, ME, USA	MB	43:53:43N	69:24:49W	6	Yund et al. 2015
Mutriku, Spain	MU	43:18:27N	2:22:41W	7	This study
Nahant, MA, USA	NAH	42:25:36N	70:55:20W	9	Yund et al. 2015
Naples, Italy	NAP	40:50:43N	14:16:26E	7	Bock et al. 2012
Nelson, New Zealand	NZN	41:16:14S	173:17:03E	15	Yund et al. 2015
New Haven Harbor, CT, USA	CT	41:16:24N	72:55:03W	10	Yund et al. 2015
Ocean Point, ME, USA	OP	43:48:57N	69:35:45W	10	Yund et al. 2015
Palamos, Spain	PLM	41:50:32N	3:07:48E	1	Lopez-Legentil et al. 2006
Palavas, France	PAL	43:31:44N	3:56:01E	19	Bock et al. 2012
Parkstone Bay, England	PBM	50:42:47N	1:57:26W	27	This study
Perros Guirec, France	PG	48:48:56N	3:26:42W	3	This study
Plymouth, England	PLY	50:21:54N	4:07:44W	18	This study
Point Tupper, Port Hawksbury and Mulgrave, NS, Canada	P3	45:36:24N	61:21:35W	18	Lacoursiere-Roussel et al. 2012
Poole, England	PO	50:42:54N	1:59:14W	25	This study
Port La Tour, NS, Canada	PLT	43:30:13N	65:29:04W	11	Bock et al. 2012
Port Lincoln, Australia	PLA	34:43:49S	135:51:02E	3	Lejeusne et al. 2011
Port Pendennis, England	PEN	50:09:01N	5:03:40W	1	Bock et al. 2012
Prentice Point, Damariscotta River, ME, USA	PP	44:01:59N	69:31:45W	4	Yund et al. 2015
Quissett, MA, USA	QST	41:32:40N	70:39:08W	18	This study
Roses, Spain	ROS	42:15:40N	3:10:36E	8	Lopez-Legentil et al. 2006
Sada, Spain	SD	43:21:20N	8:15:21W	11	This study
Salem, MA, USA	SAL	42:31:25N	70:51:58W	10	Bock et al. 2012
Sandwich, MA, USA	SW	41:45:54N	70:28:28W	4	This study
San Francisco Bay, CA, USA	SFB	37:41:27N	122:18:39W	2	Yund et al. 2015
San Sebastian, Spain	SanSeb	43:19:22N	1:59:21W	6	This study
Santa Barbara, CA, USA	SB	34:24:21N	119:41:29W	19	This study
Santander, Spain	SA	43:27:42N	3:47:49W	6	This study
Seattle, WA, USA	SE	47:36:50N	122:21:15W	10	This study
Sequim, WA, USA	SQM	48:04:48N	123:02:51W	6	Bock et al. 2012
Sete, France	SET	43:24:28N	3:42:03E	2	Bock et al. 2012
Shelburne, NS, Canada	P2	43:45:52N	65:19:26W	9	Lacoursiere-Roussel et al. 2012
Shimoda Bay, Japan	JPN	34:40:46N	138:56:43E	3,11	Lejeusne et al. 2011, Yund et al. 2015
St. Margaret's Bay, NS, Canada	SMB	44:29:13N	63:58:18W	10	Yund et al. 2015
St. Peter, NS, Canada	STP	45:39:22N	60:52:30W	5	Bock et al. 2012
St. Peters Bay, PEI, Canada	PEI	46:25:03N	62:34:52W	5	Yund et al. 2015
Ste Marie La Mer, France	SMLM	42:43:42N	3:00:53E	1	Lopez-Legentil et al. 2006
Sydney, NS, Canada	P5	46:08:12N	60:11:39W	30	Lacoursiere-Roussel et al. 2012
Venice, Italy	VEN	45:26:27N	12:18:56E	28	Bock et al. 2012
Venice, Italy	VEN2	45:26:27N	12:18:56E	8	Yund et al. 2015
Venice, Italy	VEN3	45:26:27N	12:18:56E	5	This study
Vilanova, Spain	VIL	41:12:55N	1:43:39E	2,3	Lopez-Legentil et al. 2006, This study
Wood Island, Saco Bay, ME, USA	SB	43:27:25N	70:19:45W	10	Yund et al. 2015
Woods Hole, MA, USA	WDH	41:31:35N	70:40:23W	13,3,10	Bock et al. 2012, Lopez-Legentil et al. 2006, Yund et al. 2015
Yarmouth, NS, Canada	P1	43:50:15N	66:07:03W	29	Lacoursiere-Roussel et al. 2012

## Sheet: Clade E
Supporting Information Table 1: Abbreviations and geographic coordinates of Clade E populations, number of individuals per population,
and sources of sequences used in this study.
Population	Abbreviation	Latitude	Longitude	# Individuals	Original location of sequences
Arenys de Mar, Spain	ADM	41:34:47N	2:33:03E	1	Bock et al. 2012
Blanes, Spain	BL	41:41:32N	2:46:59E	1	This study
Brest, France	BRE	48:23:25N	4:29:10W	34,1	Bock et al. 2012, This study
Brixham, England	BRI	50:23:43N	3:30:50W	14	Bock et al. 2012
Cadaqués, Spain	CDQ	42:17:36N	3:15:48E	2	Lopez-Legentil et al. 2006
Canet-en-Roussillon, France	CER	42:42:30N	3:00:36E	7	Lopez-Legentil et al. 2006
Cobh, Ireland	IRL	51:51:01N	8:17:39W	8	Yund et al. 2015
Concarneau, France	CU	47:52:22N	3:55:15W	3	This study
Falmouth Harbor, England	FAL	50:09:09N	5:03:59W	25	Bock et al. 2012
Falmouth Harbor, England	FAL2	50:09:09N	5:03:59W	8	Yund et al. 2015
Falmouth Harbor, England	FAL3	50:09:49N	5:04:56W	17	This study
Fornelos, Spain	FOR	43:26:59N	8:18:37W	8	Lopez-Legentil et al. 2006
Gijon, Spain	GI	43:31:56N	5:39:40W	2	This study
Gosport, England	GSM	50:47:42N	1:07:03W	25	This study
Graña, Spain	GRA	43:28:54N	8:15:36W	3	Lopez-Legentil et al. 2006
Granville, France	GR	48:50:13N	1:35:51W	2	This study
Palamos, Spain	PLM	41:50:32N	3:07:48E	1	Lopez-Legentil et al. 2006
Parkstone Bay, England	PBM	50:42:47N	1:57:26W	1	This study
Perros-Guirec, France	PG	48:48:56N	3:26:42W	8	This study
Plymouth, England	PLY	50:21:54N	4:07:44W	34, 2	Bock et al. 2012, This study
Poole, England	PO	50:42:54N	1:59:14W	2	This study
Port Pendennis, England	PEN	50:09:01N	5:03:40W	17	Bock et al. 2012
Roscoff, France	RCF	48:43:35N	3:58:15W	21	This study
Roses, Spain	ROS	42:15:40N	3:10:36E	3	Lopez-Legentil et al. 2006
Santander, Spain	SA	43:27:42N	3:47:49W	7	This study
Sete, France	SET	43:24:28N	3:42:03E	4	Bock et al. 2012
Torquay, England	TOR	50:27:29N	3:31:30W	4, 16	Bock et al. 2012, This study
