# Supplementary material for: Origin and Dispersal History of Two Colonial Ascidian Clades in the Botryllus schlosseri Species Complex
Source: PLoS One. 2017 Jan 20;12(1):e0169944. doi: 10.1371/journal.pone.0169944 (PMC5249052; doi:10.1371/journal.pone.0169944)
Supplement: S2 Table — (XLSX) [file pone.0169944.s002.xlsx]

## Sheet: Sheet1
Supporting Information Table 2: Prior Distributions of Model Parameters for DIYABC.
t2-t4 represent number of generations looking back from the present time (t0)
Clade A
Parameter	Minimum	Maximum
Ne	2000	2x105/6x105
t2	186	2000
t3	87	1030
t4	250	4682
Admixture rate	0	0
Mutation rate	10-6	10-9
Clade E
Parameter	Minimum	Maximum
Ne	2000	2x105/6x105
t2	10	500
t3	100	6.46x106
t4	100	6.46x106
Admixture rate	0	0
Mutation rate	10-6	10-9
