# Supplementary material for: Origin and Dispersal History of Two Colonial Ascidian Clades in the Botryllus schlosseri Species Complex
Source: PLoS One. 2017 Jan 20;12(1):e0169944. doi: 10.1371/journal.pone.0169944 (PMC5249052; doi:10.1371/journal.pone.0169944)
Supplement: S4 Table — (XLSX) [file pone.0169944.s004.xlsx]

## Sheet: Clade A
Supporting Information Table 4: Clade A Polymorphism Statistics. π is nucleotide diversity, and θw is the Watterson estimator
Population	No. Individuals	No. Haplotypes	Haplotype Diversity	π (All Sites)	θ-w (per site)	θ-w (per sequence)
Alicante, Spain	28	5	0.434	0.00702	0.00981	5.13946
Arenys de Mar, Spain	36	2	0.157	0.0036	0.00552	2.89381
Ares, Spain	5	1	0	0	0	0
Bagaduce River, ME, USA	9	2	0.222	0.00763	0.01264	6.62286
Blanes, Spain	30	3	0.522	0.01134	0.00578	3.02904
Bodega Bay, CA, USA	36	4	0.767	0.1916	0.01058	5.54647
Breskens, Netherlands	7	2	0.476	0.00636	0.00545	2.85714
Brest, France	14	1	0	0	0	0
Brinnon, WA, USA	11	2	0.436	0.00749	0.00586	3.07275
Brixham, England	7	1	0	0	0	0
Burela, Spain	8	4	0.821	0.00395	0.00368	1.92837
Cadaqués, Spain	23	1	0	0	0	0
Canet, France	43	5	0.623	0.01248	0.00838	4.39129
Carlisle Island, ME, USA	10	4	0.711	0.01942	0.01282	6.71623
Concarneau, France	13	1	0	0	0	0
Cubelles, Spain	13	2	0.513	0.01468	0.00922	4.8337
Deep Bay, BC, Canada	9	1	0	0	0	0
Digby, NS, Canada	6	1	0	0	0	0
Estartit, Spain	17	3	0.581	0.01339	0.01016	5.324
Falmouth, England	32	2	0.063	0.00191	0.00758	3.97294
Falmouth, England	18	3	0.66	0.01422	0.00888	4.65177
Falmouth, MA, USA	10	1	0	0	0	0
Ferrol, Spain	5	2	0.6	0.00573	0.00458	2.4
French Creek, BC, Canada	23	1	0	0	0	0
Glidden Ledge, ME, Canada	10	4	0.778	0.01658	0.01282	6.71623
Graña, Spain	22	3	0.623	0.01606	0.00942	4.93779
Hamble Point, England	18	5	0.601	0.01409	0.01276	6.68692
Helgoland, Germany	19	1	0	0	0	0
Ingomar, NS, Canada	8	2	0.429	0.01472	0.01325	6.94215
La Rochelle, France	18	2	0.523	0.01297	0.00721	3.77956
Ladysmith, BC, Canada	15	2	0.133	0.00204	0.0047	2.46036
Little Narrows, NS, Canada	63	1	0	0	0	0
Llastres, Spain	6	3	0.6	0.007	0.00919	4.81752
Mahone Bay, NS, Canada	34	4	0.476	0.01067	0.00887	4.64684
Mt. Hope Bay, RI, USA	10	2	0.556	0.01378	0.00877	4.59531
Muscongas Bay, ME, USA	6	4	0.8	0.0126	0.01588	8.32117
Mutriku, Spain	7	3	0.762	0.00509	0.00389	2.04082
Nahant, MA, USA	9	4	0.694	0.0246	0.02036	10.6702
Naples, Italy	7	1	0	0	0	0
Nelson, New Zealand	15	2	0.248	0.00709	0.0088	4.61317
New Haven, CT, USA	10	3	0.378	0.00717	0.01214	6.36274
Ocean Point, ME, USA	10	2	0.556	0.01908	0.01214	6.36274
Palamos, Spain	19	4	0.626	0.01368	0.01147	6.0084
Parkstone Bay, England	15	5	0.695	0.01011	0.01056	5.5358
Point Tupper, NS, Canada	18	4	0.608	0.0179	0.0111	5.81471
Poole, England	12	4	0.561	0.01865	0.01769	9.2719
Port La Tour, NS, USA	11	6	0.836	0.02693	0.02346	12.291
Quissett, MA, USA	17	3	0.228	0.00845	0.01185	6.21168
Roses, Spain	8	1	0	0	0	0
Sada, Spain	4	2	0.667	0.00127	0.00104	0.54545
Salem, MA, USA	10	2	0.356	0.01221	0.01214	6.36274
San Sebastian, Spain	4	1	0	0	0	0
Santa Barbara, CA, USA	15	6	0.571	0.00727	0.01233	6.45843
Santander, Spain	5	3	0.7	0.01298	0.01557	8.16
Seattle, WA, USA	8	2	0.429	0.01799	0.01619	8.48485
Sequim, WA, USA	6	2	0.6	0.01718	0.01254	6.56934
Shelburne, NS, Canada	9	2	0.389	0.01336	0.01264	6.62286
Shimoda Bay, Japan	14	4	0.67	0.01537	0.0099	4.71678
St. Margaret's Bay, NS, Canada	10	2	0.556	0.01908	0.01214	6.36274
St. Peter, NS, Canada	5	1	0	0	0	0
St. Peters Bay, PEI, Canada	5	2	0.6	0.02061	0.01649	8.64
Sydney, NS, Canada	30	4	0.524	0.01629	0.00867	4.54356
Torquay, England	11	2	0.509	0.01166	0.00782	4.09701
Venice, Italy	28	8	0.73	0.01518	0.01422	7.45222
Venice, Italy	8	3	0.679	0.02338	0.01619	8.48485
Wood Island, ME, USA	10	1	0	0	0	0
Woods Hole, MA, USA	23	2	0.087	0.00299	0.00931	4.87697
Yarmouth, NS, Canada	29	3	0.478	0.01402	0.00923	4.83809
Average	15	3	0.409	0.012	0.008	4.26

## Sheet: Clade E
Supporting Information Table 4: Clade E Polymorphism Statistics. π is nucleotide diversity, and θw is the Watterson estimator
Population	No. Individuals	No. Haplotypes	Haplotype Diversity	π (All Sites)	θ-w (per site)	θ-w (per sequence)
Brest, France	40	4	0.735	0.00265	0.00224	1.17549
Brixham, England	19	5	0.842	0.00679	0.00437	2.28891
Canet, France	8	1	0	0	0	0
Falmouth, England #1 (Yund et al. 2015)	25	2	0.22	0.00252	0.00303	1.589
Falmouth, England #2 (Yund et al. 2015)	8	3	0.464	0.00334	0.00515	2.69972
Falmouth, England #3 (This study)	17	3	0.324	0.00269	0.00339	1.77477
Fornelos, Spain	9	1	0	0	0	0
Gosport, England	25	3	0.613	0.00454	0.00354	1.85383
Cobh, Ireland	8	3	0.679	0.00647	0.00442	2.31405
Perros Guirec, France	8	3	0.607	0.00129	0.00147	0.77135
Plymouth, England	41	7	0.806	0.00722	0.00491	2.57097
Port Pendennis, England	19	2	0.281	0.00321	0.00328	1.71669
Roscoff, France	21	4	0.00358	0.00358	0.00371	1.94567
Santander, Spain	7	2	0.286	0.00055	0.00078	0.40816
Sete, France	6	2	0.6	0.02061	0.01504	7.88321
Torquay, England	22	5	0.727	0.00605	0.00419	2.19457
Average	18	3	0.449	0.004	0.004	1.949
