# Supplementary material for: Origin and Dispersal History of Two Colonial Ascidian Clades in the Botryllus schlosseri Species Complex
Source: PLoS One. 2017 Jan 20;12(1):e0169944. doi: 10.1371/journal.pone.0169944 (PMC5249052; doi:10.1371/journal.pone.0169944)
Supplement: S5 Table — (XLSX) [file pone.0169944.s005.xlsx]

## Sheet: Clade A
Supporting Information Table 5: Pairwise FST values between all Clade A populations in the lower triangle, p-values for the associated FST values in the upper triangle.
Values in bold have an associated p-value < 0.05, with a correction for multiple testing using the Benjamini-Yekutieli method.
	ADM	ALI	BLA	VEN	CER	PLM	ETQ	EST	VIL	CUB	CDQ	SMLM	VEN2	VEN3	NAP	ROS	SET	BR	P3	M3	P5	WDH	MB	PLT	CI	CT	IGM	LSB	MHB	NAH	STP	SMB	SW	SB	SAL	QST	PP	PEI	P4	P2	OP	P1	DGB	FLM	GL	BRE	BRI	HPM	AR
Arenys de Mar, Spain (ADM)		0.16216	0	0	0	0	0	0	0.027	0	0	0.99	0	0	0.99099	0.63964	0.99099	0	0	0	0	0	0	0	0	0	0	0.009	0	0	0	0	0	0	0	0	0	0	0	0	0	0	0	0	0	0	0	0	0
Alicante, Spain (ALI)	0.03202		0	0	0.09	0.018	0.11712	0	0.27027	0	0	0.99099	0	0	0.36937	0.36036	0.46847	0	0	0	0	0	0	0	0	0	0	0.009	0	0	0	0	0	0	0	0	0	0	0	0	0	0	0	0	0	0	0	0	0
Blanes, Spain (BLA)	0.44496	0.26287		0	0.009	0.32432	0.23423	0.81081	0.0108	0	0	0.99099	0	0	0	0.00901	0.99099	0	0	0	0	0	0	0	0	0	0	0.00901	0.00901	0	0	0	0	0	0	0	0	0	0	0	0	0	0	0	0	0	0	0.03604	0
Venice1, Italy (VEN)	0.49322	0.33107	0.28452		0	0	0	0	0.02703	0	0	0.99099	0.57658	0.34234	0	0	0.11712	0	0	0	0.00901	0	0.01802	0.18018	0.18919	0	0	0.02703	0.07207	0.59459	0	0	0.06306	0	0.05405	0	0	0.01802	0	0	0	0	0	0	0	0	0	0	0
Canet, France (CER)	0.16049	0.04631	0.09848	0.23828		0.18018	0.57658	0.08108	0.44144	0	0	0.99099	0.00901	0	0.5405	0.05405	0.9909	0	0	0	0	0	0	0	0	0	0	0	0.00901	0	0	0	0.00901	0	0	0	0	0	0	0	0	0	0	0	0	0	0	0	0
Palamos, Spain (PLM)	0.31463	0.12281	-0.00175	0.23458	0.00722		0.99099	0.73874	0.44144	0	0	0.99099	0	0	0.06306	0.04505	0.99099	0	0	0	0	0	0	0	0	0	0	0.00901	0.00901	0	0	0	0	0	0	0	0	0	0	0	0	0	0	0	0	0	0	0.00901	0
Estaque, France (ETQ)	0.28066	0.0766	0.01584	0.23597	-0.01747	-0.05375		0.61261	0.51351	0	0	0.99099	0.00901	0.00901	0.12613	0.04505	0.99099	0	0	0	0	0	0	0	0	0	0	0.02703	0.00901	0	0	0	0.01802	0	0	0	0	0	0	0	0	0	0	0	0	0	0	0.01802	0.00901
Estartit, Spain (EST)	0.42695	0.20865	-0.0367	0.25611	0.05017	-0.0367	-0.02941		0.26126	0	0	0.99099	0	0	0.03604	0	0.99099	0	0	0	0	0	0	0	0	0	0	0.00901	0.00901	0	0	0	0	0	0	0	0	0	0	0	0	0	0	0	0	0	0	0.01802	0
Vilanova, Spain (VIL)	0.23563	-0.03313	0.23447	0.19838	-0.01758	0.06536	0.02427	0.13802		0.15315	0	0.99099	0.24324	0.11712	0.3333	0.23423	0.99099	0	0.02703	0	0.01802	0	0.10811	0.0991	0	0.02703	0	0.24324	0	0.17117	0.00901	0	0.24324	0	0	0.00901	0.00901	0.05405	0	0.00901	0.00901	0.00901	0	0	0.01802	0	0	0.01802	0.00901
Cubelles, Spain (CUB)	0.58775	0.37234	0.39442	0.32278	0.2806	0.3207	0.32198	0.36726	0.28412		0	0.99099	0.00901	0	0	0.00901	0.12613	0	0	0	0	0	0.00901	0	0	0	0	0	0	0	0	0	0	0	0	0	0	0	0	0	0	0	0	0	0	0	0	0	0.00901
Cadaqués, Spain (CDQ)	0.90509	0.76572	0.69321	0.58963	0.61535	0.71021	0.76928	0.74489	0.93249	0.80533		0.99099	0	0	0	0	0	0.00901	0	0	0	0	0	0	0	0	0	0	0	0	0	0	0	0	0	0	0	0	0	0	0	0	0	0	0	0.99099	0.99099	0	0.99099
Ste. Marie La Mer, France (SMLM)	0.84286	0.56614	0.44731	0.24368	0.36258	0.37427	0.39744	0.41912	0.33333	0.50549	1		0.13514	0.1982	0.1982	0.11712	0.99099	0.04505	0.1982	0.08108	0.09009	0.21622	0.5045	0.37838	0.23423	0.26126	0.15315	0.18018	0.0991	0.3964	0.25225	0.10811	0.48649	0.07207	0.09009	0.08108	0.20721	0.18919	0.01802	0.11712	0.0991	0.02703	0.10811	0.13514	0.23423	0.09009	0.11712	0.23423	0.12613
Venice2, Italy (VEN2)	0.64808	0.37801	0.38023	-0.02216	0.26435	0.29798	0.2998	0.34722	0.25	0.42205	0.88597	0.46667		0.40541	0.02703	0.00901	0.44144	0.00901	0.00901	0	0.10811	0	0.06306	0.23423	0.24324	0	0.02703	0.07207	0.0991	0.99099	0	0.11712	0.31532	0	0.31532	0	0.00901	0.11712	0	0	0.10811	0	0	0	0.06306	0	0	0	0
Venice3, Italy (VEN3)	0.85781	0.63941	0.55178	0.05105	0.48781	0.51371	0.54392	0.54776	0.66667	0.61468	1	1	0.04		0.00901	0.00901	0.13514	0.01802	0.03604	0.00901	0.52252	0	0.03604	0.18919	0.32432	0	0.03604	0.07207	0.20721	0.5045	0.00901	0.20721	0.3964	0	0.99099	0	0.00901	0.21622	0	0.10811	0.30631	0.03604	0.00901	0	0.0991	0	0.03604	0.05405	0.00901
Naples, Italy (NAP)	-0.03471	0.02505	0.42282	0.41573	0.14748	0.2817	0.25747	0.39191	0.3	0.52703	1	1	0.62667	1		0.99099	0.27928	0	0	0	0	0	0	0	0	0	0	0.06306	0	0	0	0	0.00901	0	0	0	0	0	0	0	0	0	0	0	0	0	0	0	0
Roses, Spain (ROS)	-0.02392	0.03671	0.4332	0.42638	0.15764	0.29652	0.27591	0.40734	0.34247	0.54286	1	1	0.64964	1	0		0.34234	0	0	0	0	0	0	0	0	0	0	0.00901	0	0	0	0	0	0	0	0	0	0	0	0.00901	0	0	0	0	0	0	0	0	0
Sete, France (SET)	0.41095	-0.0211	-0.31576	0.09537	-0.24714	-0.36362	-0.37383	-0.36876	-0.2	0.2639	0.94438	0	0.20482	0.64706	0.58824	0.62791		0.01802	0.11712	0.03604	0.05405	0.05405	0.3964	0.2973	0.0991	0.13514	0.03604	0.36036	0.6036	0.27027	0.06306	0.05405	0.44144	0.01802	0.03604	0.03604	0.07207	0.10811	0	0.03604	0.03604	0.05405	0.01802	0.22523	0.00901	0.06306	0.78378	0.06306	0.54955
Bagaduce River, ME, USA (BR)	0.79158	0.59264	0.51521	0.33755	0.45549	0.48413	0.51047	0.51324	0.56186	0.56691	0.88969	0.64444	0.50562	0.6648	0.79236	0.80344	0.52489		0.3964	0.85586	0.00901	0.61261	0.47748	0	0.09009	0.99099	0.99099	0.99099	0	0.01802	0.4955	0.35135	0.99099	0.46847	0.02703	0.2973	0.4955	0.58559	0	0.99099	0.31532	0.62162	0.5045	0.44144	0.17117	0	0	0	0
Point Tupper, NS, Canada (P3)	0.67202	0.48973	0.42334	0.18637	0.37466	0.3831	0.39458	0.40544	0.37685	0.44495	0.72538	0.39216	0.25557	0.33492	0.59802	0.61023	0.3139	0.00262		0.16216	0.05405	0.00901	0.72973	0.3333	0.37838	0.16216	0.71171	0.77477	0.00901	0.03604	0.08108	0.67568	0.99099	0.03604	0.02703	0.01802	0.3333	0.99099	0	0.48649	0.81982	0.37838	0.10811	0.01802	0.3964	0	0	0	0
Mahone Bay, NS, Canada (M3)	0.68676	0.5439	0.48663	0.33226	0.43836	0.46026	0.47644	0.48117	0.48502	0.51706	0.72652	0.52406	0.44122	0.53252	0.64583	0.65294	0.44185	-0.04673	0.01678		0	0.13514	0.45946	0.03604	0.03604	0.63063	0.87387	0.99099	0	0.00901	0.36937	0.10811	0.99099	0.17117	0	0.08108	0.55856	0.55856	0	0.87387	0.08108	0.54054	0.28829	0.06306	0.11712	0	0	0	0
Sydney, NS, Canada (P5)	0.67125	0.52011	0.46147	0.09116	0.4143	0.43076	0.44485	0.4516	0.44444	0.48763	0.71155	0.47586	0.08636	0.04563	0.61995	0.62815	0.39507	0.27937	0.0934	0.26152		0	0.04505	0.26126	0.65766	0	0.01802	0.23423	0	0.18018	0.02703	0.40541	0.58559	0	0.65766	0	0.00901	0.35135	0	0.04505	0.44144	0	0	0	0.11712	0	0	0	0
Woods Hole, MA, USA (WDH)	0.78561	0.63661	0.57184	0.45891	0.51173	0.5589	0.58907	0.58493	0.64637	0.62983	0.84745	0.71077	0.63712	0.74262	0.78263	0.78851	0.62416	-0.01626	0.14574	0.0306	0.43089		0.14414	0	0	0.87387	0.36036	0.99099	0	0	0.99099	0.00901	0.27928	0.59459	0	0.99099	0.99099	0.06306	0	0.47748	0	0.06306	0.99099	0.52252	0	0	0	0	0
Muscongas Bay, ME, USA (MB)	0.70485	0.45367	0.36688	0.16164	0.30945	0.30954	0.31804	0.33711	0.25	0.38851	0.81464	0.2	0.25	0.38462	0.62667	0.64964	0.14286	0.00917	-0.04172	-0.00465	0.15211	0.1376		0.54955	0.38739	0.40541	0.63964	0.99099	0.02703	0.16216	0.16216	0.36937	0.99099	0.01802	0.01802	0.14414	0.17117	0.76577	0	0.51351	0.2973	0.34234	0.1982	0.03604	0.96396	0	0	0	0
Port La Tour, NS, Canada (PLT)	0.58918	0.36216	0.3112	0.03021	0.24618	0.24711	0.24762	0.27546	0.17007	0.32209	0.69737	0.16364	0.03942	0.13455	0.47229	0.49165	0.07886	0.15405	0.01333	0.14965	0.02236	0.31743	-0.02058		0.78378	0.00901	0.15315	0.28829	0.03604	0.54955	0.02703	0.42342	0.66667	0	0.20721	0	0.06306	0.67568	0	0.08108	0.48649	0.05405	0.00901	0	0.63964	0	0	0	0
Carlisle Island, ME, USA (CI)	0.68434	0.46462	0.38802	0.04042	0.33575	0.33777	0.34671	0.36239	0.30288	0.40713	0.76315	0.28889	0.05556	0.08484	0.59552	0.61353	0.21941	0.19192	0.01466	0.16394	-0.0325	0.37458	-0.00322	-0.05138		0.04505	0.14414	0.36937	0.02703	0.68468	0.09009	0.79279	0.47748	0	0.3964	0	0.00901	0.63063	0	0.07207	0.75676	0.10811	0.01802	0	0.75676	0	0	0	0
New Haven, CT, USA (CT)	0.78549	0.58521	0.50786	0.35897	0.44868	0.4754	0.50044	0.50418	0.54458	0.55717	0.8823	0.62222	0.52727	0.68204	0.77975	0.79138	0.5045	-0.07843	0.04364	-0.03574	0.32965	-0.03808	-0.0137	0.18031	0.22222		0.75676	0.99099	0	0.00901	0.99099	0.12613	0.009	0.42342	0.00901	0.56757	0.99099	0.5045	0.04505	0.81081	0.10811	0.40541	0.42342	0.46847	0.21622	0	0	0	0
Ingomar, NS, Canada (IGM)	0.78074	0.56779	0.48753	0.28454	0.42856	0.44928	0.47131	0.47828	0.4992	0.53233	0.88597	0.57143	0.42897	0.59322	0.77205	0.78571	0.44828	-0.11863	-0.04651	-0.06394	0.21175	0.00956	-0.04025	0.08827	0.11509	-0.07383		0.99099	0	0.04505	0.48649	0.38739	0.99099	0.15315	0.04505	0.15315	0.58559	0.99099	0.02703	0.99099	0.37838	0.99099	0.52252	0.25225	0.2973	0	0	0	0
Louisbourg, NS, Canada (LSB)	0.85254	0.61867	0.52461	0.37544	0.45768	0.4766	0.50234	0.51212	0.57143	0.58195	1	1	0.58621	1	1	1	0.5	-0.21212	-0.0036	-0.14679	0.38077	-0.27557	-0.09091	0.13872	0.22705	-0.26866	-0.17073		0	0.09009	0.99099	0.45946	0.99099	0.99099	0.06306	0.99099	0.99099	0.55856	0.99099	0.99099	0.3964	0.71171	0.99099	0.99099	0.44144	0..901	0.02703	0	0.02703
Mount Hope Bay, RI, USA (MHB)	0.721	0.49536	0.21954	0.0905	0.30637	0.24655	0.28139	0.22556	0.41176	0.4781	0.82073	0.44444	0.18149	0.25	0.68037	0.69582	0.10448	0.49383	0.29807	0.44725	0.2138	0.61175	0.27807	0.14666	0.15556	0.50877	0.43262	0.54545		0.09009	0	0.02703	0.13514	0	0.05405	0	0.00901	0.11712	0	0	0.01802	0	0	0	0	0	0	0.31532	0
Nahant, MA, USA (NAH)	0.60477	0.36144	0.3424	-0.02306	0.24997	0.26792	0.26751	0.30686	0.19597	0.36661	0.78523	0.30556	-0.11093	0.02174	0.51344	0.53458	0.12879	0.34973	0.14114	0.32016	0.0215	0.51287	0.10829	-0.02579	-0.03701	0.37061	0.27311	0.38817	0.13636		0	0.18919	0.26126	0	0.35135	0	0.01802	0.24324	0	0.01802	0.18018	0.02703	0	0	0.20721	0	0	0	0
St. Peter, NS, Canada (STP)	0.86551	0.66386	0.5809	0.4559	0.51675	0.55516	0.59332	0.5892	0.76378	0.65536	1	1	0.70944	1	1	1	0.77273	0.01235	0.16115	0.03294	0.46036	-0.06372	0.16084	0.30341	0.38343	-0.03659	0.0625	0	0.64286	0.52331		0.04505	0.58559	0.99099	0	0.99099	0.99099	0.46847	0.99099	0.4955	0.08108	0.30631	0.99099	0.99099	0.20721	0	0	0	0
St. Margaret's Bay, NS, Canada (SMB)	0.73396	0.52312	0.44628	0.12781	0.39108	0.40361	0.4192	0.42995	0.41176	0.4781	0.82073	0.44444	0.18149	0.25	0.68037	0.69582	0.34783	0.08889	-0.04863	0.08527	-0.01034	0.28549	-0.00372	-0.02251	-0.05556	0.15152	0.01235	0.16667	0.25926	0.06404	0.33333		0.99099	0.01802	0.34234	0.00901	0.23423	0.99099	0	0.38739	0.99099	0.24324	0.10811	0.02703	0.68468	0	0	0	0
Sandwich, MA, USA (SW)	0.78342	0.51906	0.42158	0.13692	0.35569	0.36359	0.37954	0.39696	0.33333	0.4615	0.93249	0.33333	0.25	0.5	0.81579	0.83391	0.20755	-0.20996	-0.21857	-0.17046	0.02834	0.00886	-0.21519	-0.10506	-0.09537	-0.13782	-0.27347	-0.2	0.29104	0.07616	0.18919	-0.20253		0.22523	0.23423	0.38739	0.38739	0.99099	0.07207	0.99099	0.99099	0.99099	0.35135	0.24324	0.77477	0	0	0	0.00901
Wood Island, ME, USA (SB)	0.87988	0.7026	0.62363	0.508	0.55455	0.61691	0.66756	0.65219	0.86111	0.71837	1	1	0.79798	1	1	1	0.87805	0.11111	0.24144	0.09434	0.5122	0.00033	0.31034	0.40936	0.49206	0.05556	0.18089	0	0.72222	0.62547	0	0.44444	0.41176		0	0.47748	0.99099	0.03604	0.99099	0.26126	0.03604	0.11712	0.99099	0.99099	0.00901	0	0	0	0
Salem, MA, USA (SAL)	0.79158	0.59264	0.51521	0.07937	0.45549	0.48413	0.51047	0.51324	0.56186	0.56691	0.88969	0.64444	0.06383	-0.08597	0.79236	0.80344	0.52489	0.47712	0.20558	0.39796	-0.02602	0.60993	0.28477	0.08465	0.01235	0.51754	0.40053	0.62963	0.24074	0.01966	0.71014	0.08889	0.23767	0.77778		0	0.00901	0.27027	0	0.04505	0.35135	0.00901	0.00901	0	0.05405	0	0	0	0
Quissett, MA, USA (QST)	0.80797	0.63539	0.57063	0.46453	0.50064	0.55368	0.58893	0.58555	0.67591	0.64069	0.90244	0.77206	0.67237	0.80806	0.83135	0.83785	0.66265	0.01829	0.17725	0.05163	0.45904	-0.02247	0.17486	0.33431	0.40725	-0.02002	0.05527	-0.30043	0.64014	0.53457	-0.07815	0.33481	0.09197	-0.00832	0.6612		0.99099	0.06306	0.03604	0.34234	0	0.05405	0.99099	0.47748	0	0	0	0	0
Prentice Point, ME, USA (PP)	0.86192	0.65307	0.56839	0.43945	0.50475	0.53715	0.57157	0.57101	0.72414	0.63725	1	1	0.68	1	1	1	0.72414	-0.02564	0.13186	0.00501	0.44404	-0.09523	0.11111	0.26958	0.34959	-0.07425	0.02041	0	0.61905	0.49196	0	0.29825	0.11111	0	0.68992	-0.11152		0.41441	0.99099	0.54054	0.24324	0.44144	0.99099	0.99099	0.0991	0	0	0	0
St. Peters Bay, PEI, Canada (PEI)	0.76531	0.52197	0.43382	0.14172	0.37337	0.38278	0.39836	0.41276	0.37407	0.46967	0.89025	0.4	0.22973	0.38776	0.7497	0.76856	0.28571	-0.06061	-0.13301	-0.04532	0.02041	0.14928	-0.10983	-0.05646	-0.06538	0.00685	-0.13208	-0.01695	0.28295	0.08216	0.25	-0.15265	-0.35048	0.41748	0.18129	0.21781	0.19463		0	0.55856	0.99099	0.74775	0.17117	0.12613	0.81081	0	0	0	0.01802
Little Narrows, NS, Canada (P4)	0.94209	0.85678	0.80161	0.72281	0.72363	0.83231	0.88012	0.85838	0.97379	0.89944	1	1	0.9511	1	1	1	0.97916	0.45342	0.53868	0.26434	0.72599	0.13105	0.72976	0.74585	0.80611	0.36246	0.57754	0	0.91373	0.87875	0	0.77739	0.83763	0	0.93396	0.15588	0	0.81104		0.00901	0	0	0.99099	0.99099	0	0	0	0	0
Shelburne, NS, Canada (P2)	0.78631	0.5808	0.5021	0.31344	0.44284	0.46757	0.49182	0.49659	0.53247	0.5504	0.88763	0.61111	0.47059	0.63265	0.78238	0.79466	0.48926	-0.11635	-0.02062	-0.05588	0.24891	-0.00641	-0.01498	0.12332	0.15632	-0.078	-0.13143	-0.19431	0.46559	0.31445	0.03374	0.05318	-0.24138	0.1411	0.44248	0.03328	-0.00599	-0.09498	0.51163		0.3333	0.86486	0.54054	0.27928	0.32432	0	0	0	0
Ocean Point, ME, USA (OP)	0.73396	0.52312	0.44628	0.12781	0.39108	0.40361	0.4192	0.42995	0.41176	0.4781	0.82073	0.44444	0.18149	0.25	0.68037	0.69582	0.34783	0.08889	-0.04863	0.08527	-0.01034	0.28549	-0.00372	-0.02251	-0.05556	0.15152	0.01235	0.16667	0.25926	0.06404	0.33333	-0.11111	-0.20253	0.44444	0.08889	0.33481	0.29825	-0.15265	0.77739	0.05318		0.24324	0.11712	0.02703	0.53153	0	0	0	0
Yarmouth, NS, Canada (P1)	0.69344	0.54053	0.46258	0.30001	0.42475	0.43979	0.45834	0.45798	0.48231	0.51556	0.73932	0.52217	0.40956	0.49997	0.65113	0.65903	0.4154	-0.0487	-0.00966	-0.01337	0.21732	0.05641	-0.00388	0.11918	0.13829	-0.01575	-0.07607	-0.10444	0.3997	0.28695	0.0683	0.03945	-0.20467	0.13275	0.35642	0.084	0.04063	-0.08549	0.33807	-0.06239	0.03945		0.27027	0.07207	0.16216	0	0	0	0
Digby, NS, Canada (DGB)	0.86877	0.67311	0.59132	0.46907	0.52631	0.57029	0.61171	0.6046	0.7931	0.67085	1	1	0.73333	1	1	1	0.80645	0.04	0.18302	0.05191	0.47344	-0.04296	0.2	0.33054	0.41104	-0.0099	0.09434	0	0.66292	0.54932	0	0.3617	0.25	0	0.72727	-0.05594	0	0.29412	0	0.0632	0.3617	0.08753		0.99099	0.07207	0	0	0	0
Falmouth, MA, USA (FLM)	0.87988	0.7026	0.62363	0.508	0.55455	0.61691	0.66756	0.65219	0.86111	0.71837	1	1	0.79798	1	1	1	0.87805	0.11111	0.24144	0.09434	0.5122	0.00033	0.31034	0.40936	0.49206	0.05556	0.18089	0	0.72222	0.62547	0	0.44444	0.41176	0	0.77778	-0.00832	0	0.41748	0	0.1411	0.44444	0.13275	0		0	0	0	0	0
Glidden Ledge, ME, USA (GL)	0.66162	0.43824	0.36168	0.10956	0.31046	0.30865	0.31522	0.33265	0.25816	0.37619	0.73731	0.22222	0.16427	0.25	0.55975	0.57863	0.16667	0.08602	-0.01695	0.05925	0.07551	0.23972	-0.1	-0.03261	-0.06349	0.08289	0.02676	0.05405	0.21569	0.03912	0.23913	-0.02564	-0.15741	0.35185	0.16667	0.26806	0.20228	-0.08796	0.71246	0.05797	-0.02564	0.05816	0.26829	0.35185		0	0	0.00901	0
Brest, France (BRE)	0.89108	0.73094	0.65452	0.54417	0.5811	0.65979	0.71623	0.69538	0.90132	0.76	0	1	0.84436	1	1	1	0.91643	0.8562	0.67509	0.69262	0.67345	0.82114	0.75309	0.62961	0.70242	0.84689	0.84829	1	0.77099	0.72594	1	0.77099	0.90132	1	0.8562	0.87924	1	0.84772	1	0.85208	0.77099	0.70278	1	1	0.67239		0.99099	0	0.99099
Brixham, England (BRI)	0.87179	0.68138	0.60048	0.48033	0.53448	0.5836	0.62786	0.6182	0.81579	0.68453	0	1	0.7533	1	1	1	0.83133	0.79236	0.59802	0.64583	0.61995	0.78263	0.62667	0.51665	0.59552	0.77975	0.77205	1	0.68037	0.61763	1	0.68037	0.81579	1	0.79236	0.84087	1	0.7497	1	0.78238	0.68037	0.65113	1	1	0.55975	0		0	0.99099
Hamble Point, England (HPM)	0.63465	0.43056	0.07917	0.19337	0.23898	0.14346	0.18113	0.09553	0.35758	0.43732	0.72844	0.39869	0.30907	0.41976	0.58105	0.59357	-0.06941	0.47733	0.34706	0.44974	0.34987	0.56914	0.29756	0.2248	0.26896	0.47971	0.43447	0.49574	0.00653	0.25762	0.57324	0.34575	0.33143	0.6355	0.39576	0.58046	0.5552	0.34052	0.84611	0.45729	0.34575	0.411	0.58847	0.6355	0.2723	0.6785	0.6019		0
Ares, Spain (AR)	0.86551	0.66386	0.5809	0.4559	0.51675	0.55516	0.59332	0.5892	0.76378	0.65536	0	1	0.70944	1	1	1	0.77273	0.7654	0.56918	0.62922	0.6007	0.76925	0.56835	0.47149	0.55182	0.75146	0.73799	1	0.64286	0.57224	1	0.64286	0.76378	1	0.7654	0.82658	1	0.7	1	0.75216	0.64286	0.63273	1	1	0.51389	0	0	0.57324
Burela, Spain (BU)	0.54013	0.28293	0.28199	0.19041	0.1782	0.19549	0.18872	0.23792	0.08315	0.30078	0.65348	0.17857	0.24919	0.43616	0.42832	0.45238	0.00231	0.4275	0.30428	0.40706	0.36962	0.53591	0.18856	0.15139	0.23648	0.41536	0.375	0.36661	0.31922	0.19917	0.51528	0.31922	0.23222	0.62548	0.4275	0.54076	0.48096	0.27443	0.88395	0.40256	0.31922	0.40131	0.54361	0.62548	0.20141	0.57096	0.42832	0.29814	0.369
Concarneau, France (CU)	0.88688	0.7204	0.64299	0.5307	0.57115	0.64404	0.69872	0.67962	0.88841	0.74502	0	1	0.82867	1	1	1	0.90441	0.84433	0.65924	0.68256	0.66204	0.81301	0.73057	0.60731	0.68181	0.83438	0.83457	1	0.75379	0.70544	1	0.75379	0.88841	1	0.84433	0.87156	1	0.83131	1	0.83932	0.75379	0.69177	1	1	0.65054	0	0	0.66275	0
Ferrol, Spain (FE)	0.76531	0.52197	0.43382	0.29491	0.37337	0.38278	0.39836	0.41276	0.37407	0.46967	0.79072	0.4	0.43564	0.62025	0.7497	0.76856	0.28571	0.55414	0.39476	0.49145	0.45455	0.63644	0.29412	0.25848	0.33333	0.53968	0.50092	0.55224	0.42724	0.34438	0.7	0.42724	0.37407	0.79866	0.55414	0.66991	0.66574	0.4	0.95411	0.52895	0.42724	0.48881	0.72727	0.79866	0.29429	0.71963	0.57055	0.39913	0.5
Falmouth3, England (FAL3)	0.88732	0.76096	0.68962	0.59695	0.61732	0.70662	0.75806	0.73683	0.88037	0.79344	-0.01077	0.9375	0.85176	0.94231	0.94854	0.94985	0.88102	0.86186	0.7243	0.72599	0.7123	0.83441	0.7899	0.69563	0.75318	0.85565	0.85595	0.9403	0.79976	0.77115	0.94566	0.80331	0.88037	0.95228	0.86186	0.87825	0.94406	0.85235	0.97896	0.85885	0.80331	0.73723	0.94714	0.95228	0.73031	-0.02699	-0.07343	0.72132	-0.10863
Gijon, Spain (GI)	0.83964	0.5774	0.0176	0.33772	0.30682	0.16689	0.24123	0.07523	0.57143	0.58195	1	1	0.58621	1	1	1	0	0.69925	0.49088	0.58335	0.5469	0.73867	0.4	0.342	0.43262	0.68165	0.64964	1	0.16667	0.44887	1	0.54545	0.57143	1	0.69925	0.79516	1	0.55224	1	0.67609	0.54545	0.55571	1	1	0.38596	1	1	-0.10253	1
Gosport Point, England (GSM)	0.84286	0.56614	0.44731	0.24368	0.36258	0.37427	0.39744	0.41912	0.33333	0.50549	1	1	0.46667	1	1	1	0	-0.77778	-0.36765	-0.61818	0.25123	-0.88	-0.6	-0.15	-0.01587	-0.88889	-0.71429	0	0.44444	0.21875	0	-0.11111	-1	0	0.55556	-0.9375	0	-0.5	0	-0.75	-0.11111	-0.53968	0	0	-0.2963	1	1	0.39869	1
Llastres, Spain (LA)	0.16451	-0.01258	0.25389	0.23256	0.02298	0.10119	0.06177	0.18866	-0.13043	0.29573	0.86919	0.4	0.27143	0.6	0.13103	0.15789	-0.09091	0.54523	0.39496	0.48884	0.45291	0.62811	0.3	0.21838	0.33647	0.53171	0.49474	0.53846	0.42584	0.23468	0.67391	0.42584	0.376	0.77099	0.54523	0.64208	0.64179	0.4	0.94337	0.52128	0.42584	0.48605	0.7	0.77099	0.29907	0.82249	0.72185	0.37606	0.67391
Mutriku, Spain (MU)	0.42728	0.1668	0.25633	0.19553	0.10208	0.14242	0.12368	0.20256	-0.01402	0.28324	0.80127	0.2381	0.23891	0.48466	0.33333	0.36	-0.06226	0.46514	0.33205	0.43341	0.396	0.56767	0.21981	0.16508	0.26569	0.45234	0.41193	0.41514	0.35158	0.19724	0.56555	0.35158	0.27181	0.67621	0.46514	0.57399	0.5304	0.31051	0.90858	0.43988	0.35158	0.42857	0.59445	0.67621	0.22951	0.7397	0.61905	0.31944	0.56555
Parkstone Bay, England (PBM)	0.65062	0.45256	0.36234	0.26735	0.32817	0.32223	0.33247	0.34026	0.31291	0.40333	0.7096	0.30476	0.36627	0.47658	0.56205	0.57658	0.20936	0.4546	0.34294	0.4361	0.40411	0.54146	0.26297	0.23836	0.29753	0.44507	0.41489	0.43109	0.34596	0.30511	0.52741	0.36749	0.31291	0.60207	0.4546	0.5478	0.50534	0.33898	0.83958	0.43572	0.36749	0.42841	0.54588	0.60207	0.26694	0.65238	0.56205	0.32612	0.52741
Perros Guirec, France (PG)	0.85781	0.63941	0.55178	0.41636	0.48781	0.51371	0.54392	0.54776	0.66667	0.61468	0	1	0.64179	1	1	1	0.64706	0.72758	0.52752	0.60512	0.57255	0.75179	0.47826	0.40377	0.48773	0.7117	0.68831	1	0.58904	0.50549	1	0.58904	0.66667	1	0.72758	0.80806	1	0.62025	1	0.70901	0.58904	0.60647	1	1	0.44591	0	0	0.53194	0
Poole, England (PO)	0.71796	0.51363	0.41598	0.32025	0.37795	0.38149	0.39869	0.40196	0.40984	0.47397	0.25671	0.43939	0.45006	0.57593	0.65932	0.67371	0.31701	0.53559	0.41329	0.49336	0.46192	0.6097	0.34202	0.30427	0.36774	0.52525	0.49666	0.53581	0.41752	0.37768	0.62487	0.44178	0.40984	0.69864	0.53559	0.62661	0.60322	0.42501	0.8974	0.51703	0.44178	0.4877	0.64323	0.69864	0.33572	0.19008	0.08883	0.38572	0.04228
Plymouth1, England (PLY1)	0.76833	0.4793	0.03602	0.19838	0.22547	0.11162	0.16145	0.05704	0.33333	0.4615	0.93249	0.33333	0.41935	0.66667	0.81579	0.83391	-0.2	0.56186	0.37685	0.48502	0.44444	0.64637	0.25	0.2187	0.30288	0.54458	0.4992	0.57143	0.10798	0.3145	0.76378	0.41176	0.33333	0.86111	0.56186	0.69014	0.72414	0.37407	0.97379	0.53247	0.41176	0.4559	0.7931	0.86111	0.25816	0.90132	0.81579	-0.05524	0.76378
Santander, Spain (SA)	0.73904	0.48116	0.32162	0.25287	0.30865	0.28806	0.30734	0.3027	0.31315	0.43428	0.49813	0.3	0.38882	0.56067	0.70588	0.72723	0.12037	0.51535	0.36083	0.46324	0.42492	0.60943	0.24723	0.21919	0.29339	0.50081	0.4587	0.48339	0.31818	0.30324	0.65	0.38776	0.31315	0.7615	0.51535	0.63917	0.61165	0.35	0.94402	0.48855	0.38776	0.45154	0.68061	0.7615	0.25419	0.38953	0.20455	0.27447	0.125
Sada, Spain (SD)	0.48767	0.18024	0.28614	0.22071	0.10951	0.16099	0.14227	0.23141	0	0.32805	0.90223	0.33333	0.29114	0.6129	0.48148	0.51515	-0.04348	0.54266	0.37421	0.47797	0.43895	0.63086	0.25773	0.19123	0.30521	0.52694	0.48387	0.52941	0.40552	0.23091	0.70588	0.40552	0.33333	0.81221	0.54266	0.65626	0.66667	0.36963	0.96038	0.51494	0.40552	0.47494	0.73626	0.81221	0.2638	0.86143	0.76068	0.36077	0.70588
San Sebastian, Spain (SanSeb)	-0.1	-0.03986	0.37914	0.37085	0.09401	0.21714	0.17835	0.32854	0.11111	0.46463	1	1	0.52941	1	0	0	0.38462	0.74843	0.551	0.61876	0.58852	0.76132	0.52941	0.39456	0.52381	0.73365	0.71598	1	0.61905	0.42803	1	0.61905	0.72414	1	0.74843	0.80732	1	0.66574	1	0.73291	0.61905	0.62125	1	1	0.48435	1	1	0.5326	1
Falmouth, England (FAL)	0.41063	0.20405	-0.00973	0.23155	0.05532	-0.01819	-0.01122	-0.02953	0.13211	0.33558	0.64057	0.35088	0.30904	0.4981	0.36223	0.37681	-0.32303	0.47081	0.37126	0.45006	0.42023	0.54806	0.29432	0.24111	0.32426	0.46207	0.43534	0.4594	0.20416	0.27199	0.54078	0.39017	0.34623	0.6038	0.47081	0.54424	0.5223	0.3673	0.82479	0.45396	0.39017	0.42665	0.55626	0.6038	0.2951	0.58412	0.5001	0.09378	0.46818
Graña, Spain (GRA)	0.64904	0.47753	0.40429	0.30632	0.36861	0.37549	0.38573	0.39656	0.36564	0.43351	0.62487	0.37662	0.40701	0.51096	0.57532	0.58631	0.30252	0.48086	0.38403	0.45851	0.43001	0.55225	0.31296	0.28445	0.34036	0.47256	0.44779	0.47584	0.40392	0.34821	0.54931	0.40392	0.36564	0.60585	0.48086	0.55823	0.53274	0.3841	0.81561	0.46516	0.40392	0.45457	0.56315	0.60585	0.31205	0.57192	0.49487	0.38714	0.4657
Helgoland, Germany (HEL)	0.89858	0.74961	0.67515	0.56832	0.59915	0.68713	0.74557	0.72242	0.91983	0.78509	1	1	0.8684	1	1	1	0.93322	0.20709	0.3239	0.14092	0.57231	0.0407	0.45907	0.5216	0.60424	0.13936	0.30168	0	0.79894	0.7248	0	0.56019	0.59574	0	0.84186	0.03943	0	0.57271	0	0.24859	0.56019	0.18722	0	0	0.47033	1	1	0.70567	1
La Rochelle, France (LAR)	0.69419	0.50353	0.2733	0.09319	0.33651	0.29282	0.32466	0.27872	0.44205	0.49026	0.76496	0.47712	0.16279	0.18552	0.64905	0.66022	0.18927	0.48949	0.30615	0.45044	0.19224	0.59955	0.30907	0.16264	0.15707	0.5094	0.43538	0.55501	-0.07759	0.13173	0.62284	0.25595	0.30942	0.68	0.19479	0.62163	0.60656	0.29244	0.86941	0.46476	0.25595	0.40396	0.63673	0.68	0.23611	0.71952	0.64905	0.07083	0.62284
Breskens, Netherlands (NET)	0.75919	0.51601	0.10961	0.31143	0.29199	0.19361	0.24463	0.13839	0.46154	0.51259	0.88515	0.52381	0.4969	0.66561	0.7619	0.77716	0.02073	0.47015	0.33834	0.40372	0.44366	0.54233	0.2637	0.26731	0.33812	0.45388	0.42557	0.48148	0.19287	0.38691	0.61749	0.39322	0.33043	0.71888	0.56745	0.57908	0.58519	0.35895	0.92345	0.44853	0.39322	0.36677	0.64407	0.71888	0.27705	0.84536	0.7619	0.0324	0.72332
Port Pendennis, England (PEN)	0.82857	0.51407	-0.31795	0.18966	0.15011	-0.08081	0.02083	-0.23438	0.33333	0.50549	1	1	0.46667	1	1	1	-1	0.64444	0.39216	0.52406	0.47586	0.71077	0.2	0.16364	0.28889	0.62222	0.57143	1	-0.11111	0.30556	1	0.44444	0.33333	1	0.64444	0.77206	1	0.4	1	0.61111	0.44444	0.48677	1	1	0.22222	1	1	-0.54622	1
Plymouth2, England (PLY2)	0.85781	0.63941	0.55178	0.41636	0.48781	0.51371	0.54392	0.54776	0.66667	0.61468	0	1	0.64179	1	1	1	0.64706	0.72758	0.52752	0.60512	0.57255	0.75179	0.47826	0.40377	0.48773	0.7117	0.68831	1	0.58904	0.50549	1	0.58904	0.66667	1	0.72758	0.80806	1	0.62025	1	0.70901	0.58904	0.60647	1	1	0.44591	0	0	0.53194	0
Sequim, WA, USA (SQM)	0.75446	0.51806	0.43282	0.29787	0.37403	0.3834	0.39843	0.41226	0.376	0.46651	0.86919	0.4	0.43333	0.6	0.72185	0.74054	0.29412	0.54523	0.39496	0.48884	0.45291	0.62811	0.3	0.26438	0.33647	0.53171	0.49474	0.53846	0.42584	0.34715	0.67391	0.42584	0.376	0.77099	0.54523	0.64601	0.64179	0.4	0.94337	0.52128	0.42584	0.48605	0.7	0.77099	0.29907	0.82249	0.72185	0.39916	0.67391
San Francisco Bay, CA, USA (SFB)	0.85254	0.61867	0.52461	0.37544	0.45768	0.4766	0.50234	0.51212	0.57143	0.58195	1	1	0.58621	1	1	1	0.5	0.69925	0.49088	0.58335	0.5469	0.73867	0.4	0.342	0.43262	0.68165	0.64964	1	0.54545	0.44887	1	0.54545	0.57143	1	0.69925	0.79516	1	0.55224	1	0.67609	0.54545	0.58338	1	1	0.38596	1	1	0.49574	1
Seattle, WA, USA (SE)	0.78074	0.56779	0.48753	0.36149	0.42856	0.44928	0.47131	0.47828	0.4992	0.53233	0.88597	0.57143	0.52475	0.68831	0.77205	0.78571	0.44828	0.6111	0.46108	0.53501	0.50663	0.66939	0.37662	0.35015	0.40591	0.58869	0.57143	0.64964	0.50311	0.41746	0.73799	0.50311	0.4992	0.80846	0.6111	0.68708	0.71598	0.50092	0.94902	0.59217	0.50311	0.53779	0.75635	0.80846	0.3538	0.84829	0.77205	0.46498	0.73799
Santa Barbara, CA, USA (SB)	0.70035	0.50954	0.43962	0.32356	0.38816	0.39983	0.4136	0.42369	0.40341	0.46627	0.76442	0.42857	0.44251	0.55882	0.63351	0.64654	0.34307	0.52246	0.40952	0.48664	0.45642	0.595	0.34066	0.30517	0.36583	0.51296	0.48618	0.52191	0.4356	0.37514	0.60265	0.4356	0.40341	0.66942	0.52246	0.59164	0.58333	0.41878	0.87382	0.50517	0.4356	0.48371	0.61905	0.66942	0.3353	0.71429	0.63351	0.41293	0.60265
Port Lincoln, Australia (PLA)	0.78342	0.51906	0.42158	0.26788	0.35569	0.36359	0.37954	0.39696	0.33333	0.4615	0.93249	0.33333	0.41935	0.66667	0.81579	0.83391	0.20755	0.56186	0.37685	0.48502	0.44444	0.64637	0.25	0.2187	0.30288	0.54458	0.4992	0.57143	0.41176	0.3145	0.76378	0.41176	0.33333	0.86111	0.56186	0.68318	0.72414	0.37407	0.97379	0.53247	0.41176	0.48231	0.7931	0.86111	0.25816	0.90132	0.81579	0.38177	0.76378
Monterey, CA, USA (MR)	0.86192	0.65307	0.56839	0.43945	0.50475	0.53715	0.57157	0.57101	0.72414	0.63725	1	1	0.68	1	1	1	0.72414	0.74843	0.551	0.61876	0.58852	0.76132	0.52941	0.44227	0.52381	0.73365	0.71598	1	0.61905	0.54303	1	0.61905	0.72414	1	0.74843	0.81806	1	0.66574	1	0.73291	0.61905	0.62125	1	1	0.48435	1	1	0.5552	1
Ladysmith, BC, Canada (LSM)	0.85035	0.68238	0.60776	0.49593	0.54017	0.60056	0.64457	0.63279	0.77157	0.69098	0.94745	0.86667	0.74242	0.88685	0.90862	0.9127	0.76828	0.7622	0.59973	0.63189	0.61892	0.75785	0.6341	0.54269	0.61238	0.75227	0.74528	0.87041	0.68948	0.63689	0.89209	0.67833	0.75936	0.91416	0.77205	0.8053	0.88604	0.7254	0.97255	0.75386	0.67833	0.63908	0.89744	0.91416	0.57845	0.93333	0.90862	0.61767	0.89909
French Creek, BC, Canada (FRC)	0.90509	0.76572	0.69321	0.58963	0.61535	0.71021	0.76928	0.74489	0.93249	0.80533	1	1	0.88597	1	1	1	0.94438	0.88969	0.72538	0.72652	0.71155	0.84745	0.81464	0.69737	0.76315	0.8823	0.88597	1	0.82073	0.78523	1	0.82073	0.93249	1	0.88969	0.90244	1	0.89025	1	0.88763	0.82073	0.73932	1	1	0.73731	1	1	0.72844	1
Deep Bay, BC, Canada (DPB)	0.87732	0.69599	0.61645	0.49951	0.54838	0.60666	0.65549	0.64176	0.84874	0.70806	1	1	0.78507	1	1	1	0.86567	0.81333	0.62144	0.65955	0.63574	0.794	0.66972	0.55217	0.62972	0.80176	0.79775	1	0.70968	0.65278	1	0.70968	0.84874	1	0.81333	0.85272	1	0.78469	1	0.80556	0.70968	0.66636	1	1	0.59564	1	1	0.62517	1
Shimoda Bay, Japan (JPN)	0.66647	0.46538	0.37261	0.27748	0.33782	0.33341	0.34496	0.35189	0.33072	0.41758	0.73038	0.32967	0.38228	0.49577	0.5824	0.59719	0.2279	0.47109	0.36275	0.44811	0.41602	0.55657	0.27754	0.25063	0.31085	0.46132	0.43105	0.4508	0.35933	0.31887	0.54709	0.38201	0.33072	0.62309	0.47109	0.55356	0.5247	0.35514	0.85474	0.45204	0.38201	0.44072	0.56591	0.62309	0.27984	0.67374	0.5824	0.33718	0.54709
Nelson, New Zealand (NZN)	0.81373	0.63932	0.56612	0.45308	0.50325	0.54911	0.58366	0.57875	0.66749	0.63205	0.90128	0.75238	0.65926	0.79517	0.83327	0.8403	0.64879	0.70726	0.56157	0.60844	0.58399	0.72714	0.5625	0.48566	0.55206	0.69786	0.68429	0.77991	0.62123	0.56806	0.81682	0.62123	0.66749	0.85261	0.70726	0.76086	0.80691	0.64838	0.95086	0.69615	0.62123	0.61231	0.8255	0.85261	0.52178	0.87619	0.83327	0.56499	0.81682
Brinnon, WA, USA (BRN)	0.76468	0.56524	0.48946	0.36894	0.4321	0.45461	0.4763	0.48209	0.50209	0.53227	0.85319	0.56364	0.5255	0.66582	0.73839	0.75094	0.45531	0.60261	0.46586	0.53388	0.50762	0.65934	0.38636	0.36364	0.41405	0.58048	0.56708	0.63308	0.50591	0.42484	0.70816	0.50591	0.50209	0.77247	0.60261	0.68542	0.68923	0.50424	0.92945	0.58562	0.50591	0.53707	0.72428	0.77247	0.36245	0.81239	0.73839	0.46952	0.70816
Bodega Bay, CA, USA (BBY)	0.5381	0.39053	0.33722	0.23837	0.30018	0.29586	0.30044	0.31336	0.26012	0.34398	0.56464	0.23333	0.31132	0.40633	0.46615	0.4752	0.1831	0.383	0.30285	0.37337	0.35017	0.45262	0.19492	0.20423	0.24084	0.36442	0.35182	0.36618	0.31396	0.24525	0.44378	0.31396	0.26012	0.49103	0.383	0.44514	0.4284	0.28715	0.69192	0.36836	0.31396	0.37118	0.4559	0.49103	0.19755	0.52343	0.46615	0.30564	0.44378
[truncated: 34 more columns]

## Sheet: Clade E
Supporting Information Table 5: Pairwise FST values between all Clade E populations in the lower triangle, p-values for the associated FST values in the upper triangle.
Values in bold have an associated p-value < 0.05, with a correction for multiple testing using the Benjamini-Yekutieli method.
	ADM	BL	CDQ	CER	PLM	ROS	SET	BRE	CU	GR	PG	RCF	BRI	FAL2	FAL	FAL3	GSM	IRL	PBM	PEN	PLY	PO	TOR	FOR	GI	GRA	SA
Arenys de Mar, Spain (ADM)		0.32432	0.15315	0.0405	0.35135	0.15315	0.04505	0	0.06306	0.20721	0.03604	0.00901	0	0.05405	0	0.00901	0	0.02703	0.27928	0	0	0.32432	0.00901	0.04505	0.3333	0.10811	0.02703
Blanes, Spain (BL)	1		0.13514	0.02703	0.32432	0.08108	0.03604	0.24324	0.58559	0.1982	0.40541	0.06306	0.26126	0.01802	0	0.03604	0	0.16216	0.36937	0	0	0.27027	0.02703	0.01802	0.3333	0.99099	0.12613
Cadaqués, Spain (CDQ)	1	1		0.00901	0.08108	0.06306	0	0	0.01802	0.04505	0	0	0	0	0	0	0	0	0.03604	0.00901	0	0.1982	0	0	0.16216	0.04505	0
Canet, France (CER)	1	1	1		0	0.11712	0	0	0	0.00901	0	0	0	0	0	0	0	0	0.01802	0	0	0	0	0	0.00901	0	0
Palamos, Spain (PLM)	1	1	1	1		0.05405	0.04505	0	0.15315	0.22523	0.02703	0.00901	0.00901	0.02703	0	0.00901	0.00901	0.01802	0.34234	0	0.00901	0.30631	0.00901	0.01802	0.2973	0.06306	0.05405
Roses, Spain (ROS)	0.55224	0.55224	0.62025	0.3634	0.55224		0.01802	0	0.02703	0.02703	0	0	0	0	0	0	0	0	0.09009	0	0.00901	0.09009	0	0	0.04505	0.00901	0.00901
Sete, France (SET)	0.53846	0.53846	0.6	0.74054	0.53846	0.4		0	0	0.08108	0	0	0	0	0	0	0	0	0.04505	0	0	0.24324	0	0	0.05405	0	0
Brest, France (BRE)	0.38974	0.13816	0.42659	0.48927	0.38974	0.30931	0.18801		0.3333	0.37838	0.42342	0	0.00901	0	0	0	0	0	0.05405	0	0	0.00901	0	0	0.00901	0.01802	0
Concarneau, France (CU)	0.55224	-0.01695	0.62025	0.76856	0.55224	0.4	0.4	0.02688		0.23423	0.79279	0.34234	0.32432	0.11712	0	0.06306	0	0.13514	0.0991	0	0.01802	0.05405	0.12613	0	0.08108	0.5045	0.01802
Granville, France (GR)	0.52941	0.52941	0.6129	0.78082	0.52941	0.36963	0.16084	0.01732	0.21147		0.1982	0.28829	0.05405	0.28829	0.03604	0.08108	0	0.1982	0.17117	0.01802	0.37838	0.18919	0.22523	0.00901	0.20721	0	0.00901
Perros-Guirec, France (PG)	0.46952	-0.03259	0.51825	0.63188	0.46952	0.36642	0.30526	-0.00868	-0.1168	0.14686		0.08108	0.09009	0	0	0.00901	0	0.04505	0.03604	0	0	0.15315	0.05405	0	0.06306	0.28829	0
Roscoff, France (RCF)	0.46167	0.34729	0.49649	0.56817	0.46167	0.3726	0.34764	0.10657	0.04901	0.04397	0.10644		0.07207	0.34234	0.00901	0.36036	0	0.18018	0.13514	0.03604	0.03604	0.00901	0.1982	0	0.00901	0.00901	0
Brixham, England (BRI)	0.32802	0.15958	0.38142	0.48627	0.32802	0.24978	0.25495	0.09409	0.03412	0.12193	0.07029	0.06051		0.01802	0	0	0	0.51351	0.18919	0	0.03604	0.16216	0.36036	0	0.08108	0.02703	0
Falmouth2, England (FAL2)	0.57875	0.57875	0.619	0.71955	0.57875	0.45483	0.45192	0.22385	0.23913	0.11824	0.27774	0.02019	0.15294		0.2973	0.55856	0	0.05405	0.04505	0.28829	0.05405	0.04505	0.02703	0	0.02703	0	0
Falmouth1, England (FAL)	0.76153	0.76153	0.77298	0.80584	0.76153	0.66043	0.65138	0.34839	0.45521	0.33664	0.46318	0.09908	0.31451	0.03074		0.41441	0	0	0.03604	0.99099	0	0.01802	0	0	0	0	0
Falmouth3, England (FAL3)	0.62882	0.59137	0.65229	0.71201	0.62882	0.52294	0.51818	0.23994	0.23525	0.18417	0.28903	0.0032	0.17932	-0.01458	-0.01294		0	0.02703	0.03604	0.75676	0	0	0	0	0.01802	0	0
Gosport, England (GSM)	0.46982	0.46982	0.50266	0.56914	0.46982	0.38128	0.30827	0.26774	0.38128	0.28413	0.33601	0.29403	0.12383	0.38448	0.51508	0.41847		0.00901	0.59459	0	0	0.10811	0.00901	0	0	0	0
Cobh, Ireland (IRL)	0.40395	0.30208	0.45706	0.57445	0.40395	0.31231	0.31604	0.14556	0.10947	0.14386	0.14556	0.03503	-0.00913	0.1108	0.28761	0.14493	0.12565		0.5045	0.00901	0.18018	0.0991	0.98198	0	0.05405	0.02703	0
Parkstone Bay, England (PBM)	1	1	1	1	1	0.55224	0.53846	0.38974	0.55224	0.52941	0.46952	0.3739	0.15958	0.53629	0.72272	0.56966	8e-05	0.06145		0.00901	0.06306	0.42342	0.28829	0.01802	0.30631	0.04505	0.03604
Port Pendennis, England (PEN)	0.749	0.749	0.7641	0.80774	0.749	0.63298	0.62303	0.32269	0.42208	0.3018	0.42814	0.07689	0.27599	0.0124	-0.04655	-0.02588	0.48422	0.24669	0.70505		0	0.02703	0	0	0	0	0
Plymouth, England (PLY)	0.33409	0.33409	0.37626	0.44392	0.33409	0.25822	0.21811	0.1245	0.15236	0.02255	0.16082	0.05412	0.04835	0.08765	0.19436	0.12032	0.15926	0.02567	0.18761	0.16902		0.02703	0.12613	0	0.00901	0	0
Poole, England (PO)	0.5	0.5	0.64706	0.85047	0.5	0.28571	0.29412	0.21275	0.28571	0.22581	0.26696	0.28909	0.12279	0.38596	0.65358	0.48141	0.30136	0.19659	0.5	0.62415	0.14729		0.03604	0.02703	0.2973	0.06306	0.05405
Torquay, England (TOR)	0.38802	0.28566	0.43023	0.51166	0.38802	0.30515	0.27912	0.11779	0.10379	0.09687	0.12484	0.03095	0.00568	0.12326	0.24609	0.13202	0.1245	-0.05353	0.09683	0.21259	0.02635	0.20141		0	0	0.00901	0
Fornelos, Spain (FOR)	1	1	1	1	1	0.78469	0.75676	0.4967	0.78469	0.79775	0.64674	0.57766	0.49966	0.73263	0.8108	0.7205	0.5779	0.58977	1	0.81412	0.45158	0.86567	0.52208		0.04505	0.00901	0
Gijon, Spain (GI)	1	1	1	1	1	0.55224	0.53846	0.38974	0.55224	0.52941	0.46952	0.46167	0.32802	0.57875	0.76153	0.62882	0.46982	0.40395	1	0.749	0.33409	0.5	0.38802	1		0.09009	0.06306
Grana, Spain (GRA)	1	0	1	1	1	0.66574	0.64179	0.23425	0.19463	0.66667	0.12389	0.41903	0.27013	0.6471	0.78141	0.63563	0.52235	0.40426	1	0.7754	0.3987	0.72414	0.36741	1	1		0.03604
Santander, Spain (SA)	0.64964	0.54286	0.68831	0.78571	0.64964	0.50092	0.49474	0.31718	0.41112	0.48387	0.36157	0.40697	0.29153	0.52692	0.69007	0.56194	0.44137	0.37102	0.64964	0.66897	0.32327	0.44828	0.34916	0.79775	0.64964	0.62791
