# Supplementary material for: Origin and Dispersal History of Two Colonial Ascidian Clades in the Botryllus schlosseri Species Complex
Source: PLoS One. 2017 Jan 20;12(1):e0169944. doi: 10.1371/journal.pone.0169944 (PMC5249052; doi:10.1371/journal.pone.0169944)
Supplement: S6 Table — (XLSX) [file pone.0169944.s006.xlsx]

## Sheet: Clade A
Supporting Information Table 6: Average Pairwise FST values between Clade A Groups
(Mediterranean, northeastern Atlantic, northwestern Atlantic, Pacific)
Mediterranean vs. NW Atlantic	0.551462
Mediterranean vs. NE Atlantic	0.489764
Mediterranean vs. Pacific	0.604144
NW Atlantic vs. NE Atlantic	0.534618
NW Atlantic vs. Pacific	0.613353
NE Atlantic vs. Pacific	0.629385

## Sheet: Clade E
Supporting Information Table 6: Average Pairwise FST values between Clade E Groups
(Bay of Biscay, English Channel England, English Channel France, Mediterranean)
Mediterranean vs. English Channel England	0.535
Mediterranean vs. English Channel France	0.426
Mediterranean vs. Bay of Biscay	0.795
English Channel England vs. English Channel France	0.236
English Channel England vs. Bay of Biscay	0.581
English Channel France vs. Bay of Biscay	0.466
