# Supplementary material for: Origin and Dispersal History of Two Colonial Ascidian Clades in the Botryllus schlosseri Species Complex
Source: PLoS One. 2017 Jan 20;12(1):e0169944. doi: 10.1371/journal.pone.0169944 (PMC5249052; doi:10.1371/journal.pone.0169944)
Supplement: S7 Table — (XLSX) [file pone.0169944.s007.xlsx]

## Sheet: Clade A
Supporting Information Table 7: List and first publication of all Clade A haplotypes included in this study.
Haplotype	Location(s)	First Published
HB	Mediterranean, NW Atlantic	Lopez-Legentil et al. 2006
HD	NE Atlantic	Lopez-Legentil et al. 2006
HG	Mediterranean	Lopez-Legentil et al. 2006
HI	NE Atlantic	Lopez-Legentil et al. 2006
HJ	Mediterranean, NE Atlantic	Lopez-Legentil et al. 2006
HQ	NW Atlantic	Lopez-Legentil et al. 2006
HR	NW Atlantic	Lopez-Legentil et al. 2006
Bs1	NW Atlantic, Pacific	Lejeusne et al. 2011
Bs2	NE Atlantic, NW Atlantic	Lejeusne et al. 2011
Bs8	NW Atlantic, Pacific	Lejeusne et al. 2011
Bs10	Pacific	Lejeusne et al. 2011
Bs13	NW Atlantic	Lacoursiere-Roussel et al. 2012
Bs23	Mediterranean	Bock et al. 2012
Bs24/HO	Mediterranean, NE Atlantic, NW Atlantic	Bock et al. 2012
Bs26	Mediterranean	Bock et al. 2012
Bs27/HA	Mediterranean, NE Atlantic	Bock et al. 2012
Bs28	Mediterranean	Bock et al. 2012
Bs36	Pacific	Bock et al. 2012
Bs39	Poole, England	This study
Bs40	Burela, Spain	This study
Bs41	Burela and Mutriku, Spain	This study
Bs42	Estartit and Vilanova, Spain	This study
Bs43	Hamble Point, England	This study
Bs44	Hamble Point, England	This study
Bs45	Llastres, Spain	This study
Bs46	Mutriku, Spain	This study
Bs47	Poole, England	This study
Bs48	Poole, England	This study
Bs49	Poole, England	This study
Bs50	Santander, Spain	This study
Bs51	Santa Barbara, CA, USA	This study
Bs52	Santa Barbara, CA, USA	This study
Bs53	Santa Barbara, CA, USA	This study
Bs54	Santa Barbara, CA, USA	This study
Bs55	Santa Barbara, CA, USA	This study

## Sheet: Clade E
Supporting Information Table 7: List and first publication of all Clade E haplotypes included
in this study.
Haplotype	Location(s)	First Published
HC	Cadaques, Spain	Lopez-Legentil et al. 2006
HE	Roses, Spain	Lopez-Legentil et al. 2006
HF	Mediterranean	Lopez-Legentil et al. 2006
HH	Bay of Biscay, English Channel England,	Lopez-Legentil et al. 2006
	English Channel France, Mediterranean
HN	Fornelos, Spain	Lopez-Legentil et al. 2006
HW	Palamos, Spain	Lopez-Legentil et al. 2006
Bs11	Sete, France	Lejeusne et al. 2011
Bs12	English Channel England, English Channel France,	Lejeusne et al. 2011
	Mediterranean
Bs18	English Channel England	Bock et al. 2012
Bs19	Plymouth, England	Bock et al. 2012
Bs20	Plymouth, England	Bock et al. 2012
Bs21	Arenys de Mar, Spain	Bock et al. 2012
Bs32	Plymouth, England	Bock et al. 2012
Bs33	Brest, France	Bock et al. 2012
Bs34	English Channel England, English Channel France	Bock et al. 2012
Bs35	English Channel England	Bock et al. 2012
Bs38	Cobh, Ireland	Yund et al. 2015
Bs56	Gijon, Spain	This study
Bs57	Santander, Spain	This study
Bs58	Plymouth, England	This study
Bs59	Poole, England	This study
Bs60	Poole, England	This study
Bs61	Torquay, England	This study
