# Supplementary material for: Origin and Dispersal History of Two Colonial Ascidian Clades in the Botryllus schlosseri Species Complex
Source: PLoS One. 2017 Jan 20;12(1):e0169944. doi: 10.1371/journal.pone.0169944 (PMC5249052; doi:10.1371/journal.pone.0169944)
Supplement: S8 Table — (XLSX) [file pone.0169944.s008.xlsx]

## Sheet: Clade A
Supporting Information Table 8: All Clade A individuals first published in this study and their corresponding
haplotypes. * denotes that the individual's sequence was identical to the haplotype,
while # denotes that the individual's sequence was very similar to the haplotype.
Individual	Haplotype
AR11	HD#
AR13	HD*
AR14	HD*
AR15	HD*
AR17	Bs26#
AR18	HD#
AR21	Bs28#
AR7	HD*
AR8	HG#
AR9	HD*
BL1	HB#
BL11	HB*
BL12	HB#
BL14	HB#
BL15	HB*
BL16	HB*
BL17	HB#
BL18	HA/Bs27*
BL8	HA/Bs27*
BR12	HD*
BR13	HD*
BR14	HD*
BR15	HD*
BR18	HD*
BR19	HD*
BR2	HD*
BR3	HD#
BR5	HD*
BR6	HD*
BR7	HD*
BR9	HD*
BU1	Bs41*
BU10	Bs27/HA#
BU11	HD#
BU15	Bs27/HA#
BU17	HD#
BU19	Bs40*
BU2	HA/Bs2*7*
BU20	Bs40*
BU21	Bs27/HA#
BU22	Bs27/HA#
BU23	HD#
BU25	HD#
BU3	Bs40*
BU4	HD*
BU5	HD*
BU7	Bs27/HA#
BU8	HA/Bs2*7*
CU11	HD*
CU12	HD#
CU13	HD*
CU15	HD*
CU19	Bs10/Bs36#
CU20	HD*
CU21	HD*
CU24	HD*
CU3	HD*
CU4	HD*
CU5	HD*
CU6	HD#
CU7	HD*
CU8	HD*
ES14	HB*
ET10	Bs42*
FE1	Bs10/Bs36#
FE13	HD#
FE14	HI#
FE16	HI*
FE18	HI*
FE19	HI#
FE20	HI#
FE22	HI*
FE23	HD*
FE4	Bs27/HA#
FE5	HD*
FE6	HD#
FE7	HD#
FE8	HD#
FE9	HD#
FLM1	Bs2*
FLM11	Bs2*
FLM14	HQ#
FLM16	Bs2*
FLM19	Bs2*
FLM2	Bs2*
FLM3	Bs2*
FLM4	Bs2*
FLM5	Bs2*
FLM6	Bs2*
FLM8	Bs2*
FM10	HD*
FM14	HD*
FM20	HD#
FM22	HD#
FM26	HB*
FM27	HD*
FM28	HD*
FM29	HD*
FM30	HD*
FM31	HD#
FM33	HD*
FM34	HD*
FM38	HD*
FM39	HD*
FM4	HD*
FM42	HD#
FM43	HD*
FM44	HD*
FM47	HD*
FM48	HD#
FM49	HD*
FM50	HD*
FM51	HD*
FM52	HD*
FM53	HD*
FM54	HD*
FM55	HD#
FM56	HD*
FM57	HD*
FM58	HD*
FM59	HD#
FM60	HD#
FM61	HD*
FM63	HD*
FM64	HD*
FM65	HD*
FM66	HD*
FM67	HD*
FM68	HD*
GI1	HI#
GI15	HB*
GI19	HB*
GI20	HB#
GI5	HB#
GI9	HB#
GSM10	Bs2*
HPM1	HB*
HPM12	HB#
HPM14	HB*
HPM15	HB#
HPM16	Bs43*
HPM17	HB*
HPM2	HB#
HPM21	HO#
HPM22	Bs44*
HPM23	HB*
HPM27	HB#
HPM3	Bs24/HO*
HPM30	HB#
HPM32	Bs24/HO*
HPM34	HB#
HPM41	HA/Bs27*
HPM42	Bs24/HO*
HPM43	HB*
HPM46	HB*
HPM6	HG#
HPM8	HB*
Italy10	Bs24/HO*
Italy2	Bs24/HO*
Italy5	Bs24/HO*
Italy7	HG#
Italy9	HO#
LA15	HA/Bs27*
LA19	HA/Bs27*
LA2	Bs27/HA#
LA21	HB#
LA23	HI*
LA25	Bs45*
LA26	Bs10/Bs36#
LA3	HA/Bs27*
LA5	HA/Bs27*
LA9	HB#
MR2362c3	Bs10/Bs36#
MR2714	Bs36*
MR2758	Bs36*
MR2760	Bs36*
MR2761	Bs36*
MU11	Bs46*
MU13	Bs41*
MU15	Bs27/HA#
MU16	HA/Bs27*
MU18	Bs46*
MU2	Bs41*
MU6	HA/Bs27*
PBM1	Bs13*
PBM10	Bs39#
PBM12	Bs39*
PBM15	HO#
PBM16	Bs13*
PBM17	Bs47*
PBM18	HB#
PBM20	Bs13*
PBM21	Bs48#
PBM22	Bs13#
PBM23	Bs13#
PBM25	Bs48#
PBM27	HB#
PBM28	Bs39*
PBM29	Bs48*
PBM30	Bs48*
PBM31	Bs39*
PBM32	HJ#
PBM33	Bs39#
PBM34	Bs39#
PBM35	Bs13#
PBM36	HD#
PBM4	Bs39*
PBM5	HB*
PBM7	Bs39*
PBM8	Bs13#
PBM9	Bs39*
PG14	HD*
PG7	HD*
PG9	HD*
PLY10	HD*
PLY14	HD*
PLY15	HD#
PLY21	HD*
PO11	HD*
PO16	Bs39*
PO19	HD*
PO2	HD*
PO20	Bs39*
PO21	HD*
PO23	HD*
PO28	HD#
PO3	HD*
PO30	HD*
PO32	HD#
PO35	HB*
PO36	HJ#
PO37	HD#
PO38	HD#
PO39	HD#
PO40	HD#
PO41	HD#
PO42	HD#
PO43	HD#
PO44	HO#
PO45	Bs39#
PO46	Bs39#
PO47	Bs10/Bs36#
PO5	Bs49*
QAB12	HD#
QAB13	HO#
QAB18	Bs23#
QAB19	Bs39#
QAB2	HB*
QAB20	HB#
QAB23	Bs23#
QAB26	HO#
QAB28	Bs27/HA#
QAB29	HD#
QAB30	Bs27/HA#
QAB31	Bs27/HA#
QAB5	Bs23*
QAB7	HB*
QST1	Bs2*
QST10a	Bs2*
QST11	Bs2*
QST12	Bs2*
QST13	Bs2*
QST14	Bs2*
QST15	Bs2*
QST16	Bs2*
QST17	Bs2*
QST18	HA/Bs27*
QST19	Bs2*
QST2	Bs2*
QST20	Bs10*
QST4	Bs2*
QST5	Bs2*
QST6	Bs2*
QST8	Bs2*
QST9	Bs2*
SA11	HD#
SA14	HD*
SA15	HJ*
SA3	Bs50*
SA4	HD#
SA5	HD*
SanSeb12	HA/Bs27*
SanSeb13	HA/Bs27*
SanSeb15	Bs27/HA#
SanSeb17	HA/Bs27*
SanSeb2	Bs27/HA#
SanSeb25	HA/Bs27*
SB16	Bs10*
SB2	Bs51*
SB21	Bs10/Bs36#
SB23	Bs10*
SB24	Bs10/Bs36#
SB25	Bs10*
SB26	Bs10*
SB27	Bs10/Bs36#
SB28	Bs10/Bs36#
SB29	Bs10/Bs36#
SB30	Bs10/Bs36#
SB31	Bs52*
SB32	Bs53*
SB34	Bs54*
SB37	Bs10*
SB38	Bs10*
SB7	Bs55*
SB8	Bs10*
SB9	Bs10#
SD1	HI*
SD11	HI*
SD12	Bs26#
SD2	HB#
SD20	HB#
SD21	Bs26#
SD24	HB#
SD4	Bs27/HA#
SD5	HA/Bs27*
SD6	Bs27/HA#
SD7	Bs27/HA#
SE11	Bs10*
SE12	Bs8*
SE13	Bs8*
SE14	Bs8*
SE15	Bs8*
SE3	Bs10*
SE5	Bs10*
SE6	Bs10/Bs36#
SE8	Bs10*
SE9	Bs10*
SW102	HO#
SW107	Bs2*
SW111	HO#
SW112	Bs2*
VI18	HA/Bs27*
VI19	HA/Bs27*
VI3	Bs42*

## Sheet: Clade E
Supporting Information Table 8: All Clade E individuals used in this study and their corresponding haplotypes.
All individuals have sequences that are identical to the corresponding haplotype.
Individual	Haplotype
BRE2UNBRE	HH
BRE3UNBRE	Bs18
BRE4UNBRE	Bs12
BRE6UNBRE	Bs18
BRE7UNBRE	Bs18
BRE8UNBRE	HH
BRE9UNBRE	HH
BRE10UNBRE	HH
BRE11UNBRE	Bs12
BRE12UNBRE	Bs12
BRE15UNBRE	HH
BRE16UNBRE	Bs12
BRE17UNBRE	HH
BRE18UNBRE	HH
BRE19UNBRE	Bs18
BRE20UNBRE	Bs18
BRE21UNBRE	Bs12
BRE22UNBRE	Bs12
BRE23UNBRE	HH
BRE24UNBRE	Bs12
BRE25UNBRE	Bs12
BRE27UNBRE	Bs12
BRE28UNBRE	HH
BRE29UNBRE	Bs18
BRE30UNBRE	Bs12
BRE31UNBRE	Bs12
BRE32UNBRE	HH
BRE33UNBRE	Bs18
BRE34UNBRE	Bs33
BRE35UNBRE	Bs18
BRE36UNBRE	Bs18
BRE37UNBRE	Bs33
BRI01UNBRI	Bs34
BRI05UNBRI	Bs18
BRI06UNBRI	HH
BRI07UNBRI	Bs34
BRI08UNBRI	Bs34
BRI12UNBRI	Bs35
BRI13UNBRI	HH
BRI14UNBRI	Bs32
BRI15UNBRI	Bs35
BRI16UNBRI	HH
BRI18UNBRI	Bs18
BRI20UNBRI	Bs18
BS11UNSETE	Bs11
BS12UNBRE	Bs12
BS18SLJUNFAL2	Bs18
BS19PLY3UNPLY	Bs19
BS20PLY22UNPLY	Bs20
BS21UNADM	Bs21
BS32UNBRI	Bs32
BS33UNBRE	Bs33
BS34SLJUNFAL2	Bs34
BS35UNBRI	Bs35
BS38FAL2	Bs38
Brest2	HH
BsBL4	HH
BsBR1	HH
BsBR10	HH
BsBR12	HH
BsCU17	HH
BsCU22	HH
BsCU9	Bs18
BsFM11	Bs18
BsFM15	Bs18
BsFM16	Bs18
BsFM18	HH
BsFM19	Bs34
BsFM1	Bs18
BsFM21	Bs18
BsFM23	Bs18
BsFM2	Bs18
BsFM32	Bs18
BsFM37	Bs18
BsFM3	Bs18
BsFM46	Bs18
BsFM69	Bs18
BsFM6	Bs18
BsFM8	Bs34
BsFM9	Bs18
BsGI21	Bs56
BsGI22	Bs56
BsGR2	Bs18
BsGR7	Bs12
BsGSM12	Bs35
BsGSM13	Bs12
BsGSM15	Bs12
BsGSM16	Bs34
BsGSM17	Bs35
BsGSM18	Bs34
BsGSM19	Bs34
BsGSM1	Bs34
BsGSM20	Bs35
BsGSM21	Bs34
BsGSM24	Bs35
BsGSM25	Bs34
BsGSM26	Bs35
BsGSM27	Bs35
BsGSM28	Bs34
BsGSM29	Bs34
BsGSM30	Bs34
BsGSM32	Bs12
BsGSM33	Bs34
BsGSM34	Bs34
BsGSM35	Bs12
BsGSM5	Bs34
BsGSM6	Bs12
BsGSM7	Bs34
BsGSM8	Bs34
BsPBM24	Bs34
BsPG11	HH
BsPG12	Bs12
BsPG16	HH
BsPG17	HH
BsPG2	Bs18
BsPG3	HH
BsPG4	HH
BsPG6	Bs18
BsPO1	Bs59
BsPO4	Bs60
BsRF10	Bs18
BsRF12	Bs18
BsRF13	Bs18
BsRF14	Bs18
BsRF15	HH
BsRF16	Bs18
BsRF18	Bs18
BsRF19	Bs18
BsRF20	HH
BsRF21	Bs18
BsRF22	Bs12
BsRF23	Bs18
BsRF24	Bs34
BsRF25	Bs18
BsRF2	HH
BsRF3	HH
BsRF4	Bs18
BsRF5	Bs18
BsRF7	Bs34
BsRF8	Bs18
BsRF9	Bs34
BsSA10	HH
BsSA13	Bs57
BsSA17	Bs57
BsSA2	Bs57
BsSA6	Bs57
BsSA7	Bs57
BsSA8	Bs57
BsTQ12	HH
BsTQ13	Bs34
BsTQ14	Bs12
BsTQ15	Bs34
BsTQ16	Bs18
BsTQ17	Bs34
BsTQ1	Bs34
BsTQ21	Bs18
BsTQ22	Bs61
BsTQ23	Bs34
BsTQ2	Bs34
BsTQ3	Bs18
BsTQ4	HH
BsTQ5	Bs18
BsTQ7	Bs34
BsTQ9	Bs18
CANETHF1UNCER	HF
CANETHF2UNCER	HF
CANETHF3UNCER	HF
CANETHF4UNCER	HF
CANETHF5UNCER	HF
CANETHF6UNCER	HF
CANETHF7UNCER	HF
FAH2UNFAL2	Bs18
FAH3UNFAL2	Bs18
FAH4UNFAL2	Bs18
FAH6UNFAL2	Bs18
FAH9UNFAL2	Bs18
FAL01UNFAL	Bs18
FAL02UNFAL	Bs18
FAL06UNFAL	Bs18
FAL07UNFAL	Bs34
FAL08UNFAL	Bs18
FAL11UNFAL	Bs18
FAL12UNFAL	Bs18
FAL13UNFAL	Bs18
FAL16UNFAL	Bs18
FAL17UNFAL	Bs18
FAL19UNFAL	Bs18
FAL20UNFAL	Bs18
FAL22UNFAL	Bs34
FAL25UNFAL	Bs18
FAL28UNFAL	Bs18
FAL29UNFAL	Bs34
FAL30UNFAL	Bs18
FAL32UNFAL	Bs18
FAL33UNFAL	Bs18
FAL34UNFAL	Bs18
FAL36UNFAL	Bs18
FAL39UNFAL	Bs18
FAL40UNFAL	Bs18
FAL42UNFAL	Bs18
FAL43UNFAL	Bs18
HC1UNCDQ	HC
HC2UNCDQ	HC
HEUNROS	HE
HFUNROS	HF
HH1UNGRAN	HH
HH2UNGRAN	HH
HH3UNGRAN	HH
HHUNIRL	HH
HN2UNFOR	HN
HN3UNFOR	HN
HN4UNFOR	HN
HN5UNFOR	HN
HN6UNFOR	HN
HN7UNFOR	HN
HN8UNFOR	HN
HNUNFOR	HN
HWUNPLM	HW
IRL11UNIRL	Bs34
IRL18UNIRL	Bs34
IRL21UNIRL	Bs18
IRL23UNIRL	Bs34
IRL26UNIRL	Bs18
IRL29UNIRL	Bs18
IRL30UNIRL	Bs34
PEN01UNPEN	Bs18
PEN02UNPEN	Bs18
PEN04UNPEN	Bs34
PEN05UNPEN	Bs34
PEN06UNPEN	Bs18
PEN07UNPEN	Bs18
PEN08UNPEN	Bs18
PEN09UNPEN	Bs18
PEN10UNPEN	Bs18
PEN11UNPEN	Bs18
PEN12UNPEN	Bs18
PEN13UNPEN	Bs18
PEN14UNPEN	Bs18
PEN15UNPEN	Bs18
PEN16UNPEN	Bs18
PEN17UNPEN	Bs18
PEN18UNPEN	Bs18
PLY01UNPLY	Bs18
PLY02UNPLY	Bs18
PLY03UNPLY	Bs18
PLY04UNPLY	Bs12
PLY05UNPLY	Bs18
PLY06UNPLY	Bs18
PLY07UNPLY	Bs18
PLY08UNPLY	Bs34
PLY09UNPLY	Bs18
PLY10UNPLY	Bs18
PLY11UNPLY	Bs18
PLY12UNPLY	Bs34
PLY13UNPLY	Bs18
PLY14UNPLY	Bs12
PLY15UNPLY	Bs12
PLY16UNPLY	Bs18
PLY17UNPLY	Bs18
PLY18UNPLY	Bs18
PLY19UNPLY	Bs12
PLY21UNPLY	Bs19
PLY22UNPLY	Bs20
PLY23UNPLY	Bs19
PLY24UNPLY	Bs19
PLY25UNPLY	Bs32
PLY26UNPLY	Bs34
PLY27UNPLY	Bs19
PLY28UNPLY	Bs19
PLY29UNPLY	Bs34
PLY30UNPLY	Bs34
PLY32UNPLY	Bs34
PLY33UNPLY	Bs34
PLY34UNPLY	Bs34
Plymouth19	Bs58
Plymouth22	Bs58
ROSESHF2UNROS	HF
SET01UNSETE	Bs12
SET04UNSETE	Bs11
SET06UNSETE	Bs12
TOR01UNTOR	Bs34
TOR02UNTOR	HH
TOR03UNTOR	Bs18
TOR04UNTOR	Bs18
