# Supplementary material for: Origin and Dispersal History of Two Colonial Ascidian Clades in the Botryllus schlosseri Species Complex
Source: PLoS One. 2017 Jan 20;12(1):e0169944. doi: 10.1371/journal.pone.0169944 (PMC5249052; doi:10.1371/journal.pone.0169944)
Supplement: S9 Table — (XLSX) [file pone.0169944.s009.xlsx]

## Sheet: Clade A
Supporting Information Table 9: Haplotype frequencies for all Clade A populations sampled in this study
Population	Haplotype	Number	Frequency
Ares, Spain	Bs26	1	0.1
	HG	1	0.1
	Bs28	1	0.1
	HD	7	0.7
Blanes, Spain	HB	7	0.777778
	HA/Bs27	2	0.222222
Brest, France	HD	12	1
Burela, Spain	HA/Bs27	7	0.411765
	HD	10	0.588235
Concarneau, France	HD	13	0.928571
	Bs10/Bs36	1	0.0714286
Escala, Spain	HB	1	1
Estartit, Spain	Bs42	1	1
Ferrol, Spain	Bs10/Bs36	1	0.0666667
	HD	7	0.466667
	HI	6	0.4
	HA/Bs27	1	0.0666667
Falmouth, England	HD	39	0.975
	HB	1	0.025
Falmouth, MA, USA	Bs2	10	0.909091
	HQ	1	0.0909091
Gijon, Spain	HI	1	0.166667
	HB	5	0.833333
Gosport, England	Bs2	1	1
Hamble Point, England	HB	13	0.619048
	Bs24	1	0.047619
	HO	5	0.238095
	HA/Bs27	1	0.047619
	HG	1	0.047619
Llastres, Spain	HA/Bs27	5	0.5
	HB	2	0.2
	HI	1	0.1
	Bs26	1	0.1
	Bs10/Bs36	1	0.1
Monterey, CA, USA	Bs10/Bs36	5	1
Mutriku, Spain	HD	4	0.571429
	HA/Bs27	3	0.428571
Parkstone Bay, England	Bs13	7	0.28
	Bs39	11	0.44
	HO	1	0.04
	Bs1	1	0.04
	HB	3	0.12
	HJ	1	0.04
	HD	1	0.04
Perros-Guirec, France	HD	3	1
Plymouth, England	HD	6	0.333333
	HO	2	0.111111
	Bs23	3	0.166667
	Bs39	1	0.0555556
	HB	3	0.166667
	HA/Bs27	3	0.166667
Poole, England	HD	17	0.68
	Bs39	4	0.16
	HB	1	0.04
	HJ	1	0.04
	HO	1	0.04
	Bs10/Bs36	1	0.04
Quissett, MA, USA	Bs2	16	0.888889
	HA/Bs27	1	0.0555556
	Bs10/Bs36	1	0.0555556
Santander, Spain	HD	4	0.666667
	HJ	1	0.166667
	Bs10/Bs36	1	0.166667
San Sebastian, Spain	HA/Bs27	6	1
Santa Barbara, CA	Bs10/Bs36	18	0.947368
	Bs26	1	0.0526316
Sada, Spain	HI	2	0.181818
	Bs26	2	0.181818
	HB	3	0.272727
	HA/Bs27	4	0.363636
Seattle, WA, USA	Bs8	4	0.4
	Bs10/Bs36	6	0.6
Sandwich, MA, USA	Bs2	2	0.5
	HO	2	0.5
Venice, Italy	HO	4	0.8
	Bs1	1	0.2
Vilanova, Spain	HA/Bs27	2	0.666667
	Bs42	1	0.333333

## Sheet: Clade E
Supporting Information Table 9: Haplotype frequencies for all Clade E populations sampled in this study
Population	Haplotype	Number	Frequency
Blanes, Spain	HH	2	1
Brest, France	Bs12	13	0.309524
	Bs18	10	0.238095
	Bs33	4	0.0952381
	HH	15	0.357143
Concarneau, France	HH	4	0.8
	Bs18	1	0.2
Falmouth, England	Bs18	45	0.789474
	Bs34	8	0.140351
	Bs38	2	0.0350877
	HH	2	0.0350877
Gijon, Spain	Bs56	2	1
Gosport, England	Bs12	5	0.2
	Bs34	14	0.56
	Bs35	6	0.24
Granville, France	Bs12	2	0.5
	Bs18	2	0.5
Parkstone Bay, England	Bs34	2	1
Perros-Guirec, France	Bs12	2	0.181818
	Bs18	3	0.272727
	HH	6	0.545455
Plymouth, England	Bs12	5	0.119048
	Bs18	14	0.333333
	Bs19	7	0.166667
	Bs20	3	0.0714286
	Bs32	2	0.047619
	Bs34	9	0.214286
	Bs58	2	0.047619
Poole, England	Bs59	1	0.5
	Bs60	1	0.5
Roscoff, France	Bs12	2	0.08
	Bs18	14	0.56
	Bs34	4	0.16
	HH	5	0.2
Santander, Spain	HH	1	0.142857
	Bs57	6	0.857143
Torquay, England	Bs12	2	0.0833333
	Bs18	8	0.333333
	Bs34	9	0.375
	Bs61	1	0.0416667
	HH	4	0.166667
