# Supplementary material for: Origin and Dispersal History of Two Colonial Ascidian Clades in the Botryllus schlosseri Species Complex
Source: PLoS One. 2017 Jan 20;12(1):e0169944. doi: 10.1371/journal.pone.0169944 (PMC5249052; doi:10.1371/journal.pone.0169944)
Supplement: S10 Table — (XLSX) [file pone.0169944.s010.xlsx]

## Sheet: Clade A
Supporting Information Table 11a: Location posterior probabilities for Clade A haplotype groups.
Populations are grouped into four geographic regions.
Supporting Information Table 10: Location posterior probabilities for Clade A haplotype groups.
Populations are grouped into six geographic regions.
NE = northeastern Atlantic, NW = northwestern Atlantic
a)
b)
b)

## Sheet: Clade E
Supporting Information Table 10: Location posterior probabilities for Clade E haplotype groups.
Populations are grouped into four geographic regions.
