# Supplementary material for: Origin and Dispersal History of Two Colonial Ascidian Clades in the Botryllus schlosseri Species Complex
Source: PLoS One. 2017 Jan 20;12(1):e0169944. doi: 10.1371/journal.pone.0169944 (PMC5249052; doi:10.1371/journal.pone.0169944)
Supplement: S11 Table — (XLSX) [file pone.0169944.s011.xlsx]

## Sheet: Clade A
Supporting Information Table 11: Clade A DIYABC analysis. Posterior probabilities and 95%
confidence intervals (CI) for the most likely scenarios in each ancestral set
Ancestral Set	Scenario #	Posterior Prob.	95% CI
Mediterranean ancestral	1	0.1994	0.1678 to 0.2309
	2	0.2992	0.2577 to 0.3407
Pacific ancestral	21	0.1687	0.1636 to 0.1737
	26	0.1698	0.1648 to 0.1749
NE Atlantic ancestral	14	0.3969	0.3608 to 0.4330
NW Atlantic ancestral	15	0.1812	0.1579 to 0.2045
	48	0.1716	0.1500 to 0.1931
	55	0.1826	0.1598 to 0.2053

## Sheet: Clade E
Supporting Information Table 11: Posterior probabilities and 95% confidence intervals (CIs)
for the most likely Clade E DIYABC scenarios, when scenarios are compared within each ancestral set
	Scenario #	Posterior Prob.	95% CI
Mediterranean ancestral	7	0.4127	0.3797 to 0.4456
	8	0.4658	0.4082 to 0.5234
English Channel England ancestral	15	0.5288	0.4739 to 0.5837
English Channel France ancestral	19	0.8699	0.8233 to 0.9164
